# Supplementary material for: Dissection of Genotype-Dependent Responses Reveals Leaf Proteome Signatures Associated with Maize Thermotolerance During Flowering Under Enclosure-Imposed Heat Stress
Source: Proteomes. 2026 Apr 29;14(2):23. doi: 10.3390/proteomes14020023 (PMC13214725; doi:10.3390/proteomes14020023)
Supplement: Supplementary file 1 [file proteomes-14-00023-s001.zip › supplment.Table.xlsx]

## Sheet: Table.S1
Table A1 List of 135 Maize Inbred Lines for EHS Tolerant Screening
ID	Germplasm_Name
R001	JS231001
R002	JS231002
R003	JS231004
R004	JS231005
R005	JS231008
R006	JS231009
R007	JS231010
R008	JS231011
R009	JS231013
R010	JS231015
R011	JS231018
R012	JS231020
R013	JS231022
R014	JS231023
R015	JS231026
R016	JS231027
R017	JS231034
R018	JS231036
R019	JS231037
R020	JS231038
R021	JS231042
R022	JS231043
R023	JS231045
R024	JS231052
R025	JS231054
R026	JS231055
R027	JS231058
R028	JS231061
R029	JS231063
R030	JS231065
R031	JS231066
R032	JS231067
R033	JS231068
R034	JS231071
R035	JS231080
R036	JS231088
R037	JS231093
R038	JS231097
R039	JS231099
R040	JS231201
R041	JS231203
R042	JS231204
R043	JS231207
R044	JS231209
R045	JS231210
R046	JS231212
R047	JS231213
R048	JS231214
R049	JS231215
R050	JS231216
R051	JS231217
R052	JS231218
R053	JS231219
R054	JS231220
R055	JS231221
R056	JS231224
R057	JS231225
R058	JS231226
R059	JS232002
R060	JS232004
R061	JS232005
R062	JS232006
R063	JS232007
R064	JS232009
R065	JS232012
R066	JS232013
R067	JS232015
R068	JS232016
R069	JS232019
R070	JS232020
R071	JS232021
R072	JS232022
R073	JS232023
R074	JS232027
R075	JS232030
R076	JS232031
R077	JS232032
R078	JS232033
R079	JS232034
R080	JS232039
R081	JS232040
R082	JS232043
R083	JS232045
R084	JS232047
R085	JS232048
R086	JS232049
R087	JS232050
R088	JS232051
R089	JS232052
R090	SKY181M
R091	SKY183F
R092	SKY218M
R093	SKY221F
R094	SKY221M
R095	SKY222F
R096	SKY223F
R097	SKY223M
R098	SKY226F
R099	SKY226M
R100	SKY232M
R101	SKY236F
R102	SKY238M
R103	SKY239F
R104	G005
R105	G045
R106	G047
R107	G048
R108	G049
R109	G050
R110	G051
R111	G053
R112	G054
R113	G055
R114	G056
R115	G057
R116	G058
R117	G059
R118	G061
R119	G062
R120	G064
R121	G065
R122	G066
R123	G067
R124	G069
R125	G071
R126	NJ142
R127	Z58
R128	4CV
R129	6WC
R130	S878
R131	S651
R132	S951
R133	B73
R134	JS232243
R135	C72

## Sheet: Table.S2
Table A2 Differentially abundant proteins identified via limma across all comparison groups, along with detection frequencies
Compare_Group	ProteinID	GeneID	logFC	AveExpr	t	P.Value	adj.P.Val	Type	Length	Mol(kDa)	Annotation	DAP_type	Compare.Group1_Dectection.frequency	Compare.Group2_Dectection.frequency
DAP_Day0_Tolerant_vs_Sensitive	A0A1D6GVK9	Zm00001eb227230	-1.09612	16.9081	-4.11985	0.000497212	0.0171115	Down	114	11.8485	Uncharacterized protein	Inten	6	6
DAP_Day0_Tolerant_vs_Sensitive	A0A1D6KKH8	Zm00001eb255340	11.0314	6.31144	3.54631	0.00193615	0.0409733	Up	657	73.6649	Methyltransferase (EC 2.1.1.-)	Miss	5	0
DAP_Day0_Tolerant_vs_Sensitive	A0A804PTN9	Zm00001eb269170	-1.16876	18.0652	-6.34536	2.8648e-06	0.000430694	Down	217	24.2082	MORF/ORRM1/DAG-like MORF domain-containing protein	Inten	6	6
DAP_Day0_Tolerant_vs_Sensitive	A0A804QL96	Zm00001eb333730	9.99575	10.2462	3.8959	0.000846827	0.0248078	Up	455	52.0198	CCHC-type domain-containing protein	Miss	4	0
DAP_Day0_Tolerant_vs_Sensitive	A0A804UAZ2	Zm00001eb278960	16.4383	9.85724	38.9043	6.82815e-21	8.43352e-18	Up	315	34.1396	Peptidase A1 domain-containing protein	Miss	6	0
DAP_Day0_Tolerant_vs_Sensitive	B4F9F2	Zm00001eb027820	15.0597	12.1186	6.34499	2.86716e-06	0.000430694	Up	605	65.208	Outer arm dynein light chain 1 protein (Protein binding protein)	Miss	6	0
DAP_Day0_Tolerant_vs_Sensitive	B4FEE7	Zm00001eb212030	-12.976	9.48724	-5.46522	2.09166e-05	0.00217524	Down	132	14.7909	40S ribosomal protein S26	Miss	0	5
DAP_Day0_Tolerant_vs_Sensitive	B6SSP5	Zm00001eb090700	-1.61934	17.6465	-10.2883	1.31718e-09	8.13432e-07	Down	239	25.983	TLDc domain-containing protein	Inten	6	6
DAP_Day0_Tolerant_vs_Sensitive	B6SXK7	Zm00001eb174360	9.17928	10.6756	3.49437	0.00218759	0.0435793	Up	720	78.5052	YTH domain-containing family protein	Miss	5	1
DAP_Day0_Tolerant_vs_Sensitive	B6TF90	Zm00001eb395720	13.1844	8.6845	4.17194	0.000439244	0.0156998	Up	296	31.9593	SNF1 protein kinase regulatory subunit beta-1 (SNF1-related protein kinase regulatory subunit beta-1)	Miss	6	0
DAP_Day0_Tolerant_vs_Sensitive	B6TJK3	Zm00001eb024750	-16.2107	10.5587	-6.80558	1.05175e-06	0.000193305	Down	104	12.5012	NADH dehydrogenase [ubiquinone] 1 beta subcomplex subunit 10-A	Miss	0	5
DAP_Day0_Tolerant_vs_Sensitive	C0HH20	Zm00001eb156580	9.58232	13.5309	4.39996	0.000255337	0.0108748	Up	718	78.8638	GPI transamidase component family protein / Gaa1-like family protein	Miss	6	2
DAP_Day0_Tolerant_vs_Sensitive	C0PEH4	Zm00001eb231840	12.2732	10.1657	30.0283	1.35257e-18	1.25293e-15	Up	436	48.1062	MraW methylase family protein	Miss	6	0
DAP_Day0_Tolerant_vs_Sensitive	A0A0B4J368	Zm00001eb045860	12.0436	16.262	4.40079	0.000254834	0.0108748	Up	609	68.9421	Methyltransferase	Miss	6	2
DAP_Day0_Tolerant_vs_Sensitive	A0A1D6JKN6	Zm00001eb000670	7.89536	10.1631	3.399	0.00273541	0.0493458	Up	228	25.7861	Vacuolar protein sorting-associated protein 24 homolog 1	Miss	6	2
DAP_Day0_Tolerant_vs_Sensitive	A0A1D6JKW7	Zm00001eb000840	7.89349	6.09357	3.55445	0.0018994	0.0406032	Up	183	20.0438	Remorin	Miss	6	1
DAP_Day0_Tolerant_vs_Sensitive	A0A1D6JN99	Zm00001eb003240	10.2713	11.7202	3.48241	0.00224987	0.0442646	Up	535	59.5439	Cytochrome P450 family 96 subfamily A polypeptide 1	Miss	5	1
DAP_Day0_Tolerant_vs_Sensitive	A0A1D6JNV2	Zm00001eb004090	9.79376	13.3633	3.50933	0.00211201	0.0428591	Up	229	23.6337	Protein translocase/ protein transporter	Miss	6	2
DAP_Day0_Tolerant_vs_Sensitive	A0A1D6JW43	Zm00001eb010730	-2.06215	18.4301	-5.51469	1.8663e-05	0.00201415	Down	386	41.6676	Calcium-binding EF-hand family protein	Inten	6	6
DAP_Day0_Tolerant_vs_Sensitive	A0A1D6JZU3	Zm00001eb014010	-16.2628	8.9926	-4.96642	6.68542e-05	0.00473345	Down	160	16.9	Pathogenesis-related protein 10	Miss	0	5
DAP_Day0_Tolerant_vs_Sensitive	A0A1D6K0A0	Zm00001eb014600	-9.86615	5.66733	-4.77213	0.000105665	0.00618196	Down	126	13.6922	Calvin cycle protein CP12-2 chloroplastic	Miss	0	5
DAP_Day0_Tolerant_vs_Sensitive	A0A1D6K3E5	Zm00001eb017170	-2.92472	18.676	-13.1078	1.64197e-11	1.21681e-08	Down	337	36.3029	NAD(P)-binding Rossmann-fold superfamily protein	Inten	6	6
DAP_Day0_Tolerant_vs_Sensitive	A0A1D6K560	Zm00001eb019290	8.84667	9.09092	6.67045	1.40754e-06	0.000244472	Up	534	62.1251	Splicing factor arginine/serine-rich	Miss	5	0
DAP_Day0_Tolerant_vs_Sensitive	A0A1D6K639	Zm00001eb020560	18.1204	10.1044	58.065	1.79402e-24	3.98845e-21	Up	401	44.6613	3-oxo-Delta(45)-steroid 5-beta-reductase	Miss	6	0
DAP_Day0_Tolerant_vs_Sensitive	A0A1D6K719	Zm00001eb021510	10.7669	15.2866	4.38339	0.000265599	0.011248	Up	1048	116.477	phospholipase D	Miss	6	2
DAP_Day0_Tolerant_vs_Sensitive	A0A1D6KKS1	Zm00001eb037280	-22.1095	12.5917	-68.2137	6.42506e-26	2.3807e-22	Down	234	23.8632	peptidylprolyl isomerase	Miss	0	6
DAP_Day0_Tolerant_vs_Sensitive	A0A1D6KQ06	Zm00001eb042470	9.59752	13.0121	3.51958	0.00206178	0.0425013	Up	362	38.8116	Double-stranded RNA-binding protein 1	Miss	6	2
DAP_Day0_Tolerant_vs_Sensitive	A0A1D6KUQ2	Zm00001eb047490	9.30662	8.13992	4.17866	0.000432277	0.0155006	Up	200	21.7994	Small heat shock-like protein	Miss	6	1
DAP_Day0_Tolerant_vs_Sensitive	A0A1D6KV33	Zm00001eb048000	-1.43488	20.7604	-8.38306	4.19681e-08	1.55506e-05	Down	826	90.471	acylaminoacyl-peptidase	Inten	6	6
DAP_Day0_Tolerant_vs_Sensitive	A0A1D6L0C6	Zm00001eb053860	6.24889	5.64128	3.46455	0.00234613	0.0450424	Up	144	15.5143	Protein yippee-like	Miss	4	0
DAP_Day0_Tolerant_vs_Sensitive	A0A1D6L313	Zm00001eb056010	-2.44159	20.1677	-9.05514	1.1757e-08	5.22761e-06	Down	590	63.3956	Peptidase, M50 family	Inten	6	6
DAP_Day0_Tolerant_vs_Sensitive	A0A1D6L4B2	Zm00001eb057180	12.3168	11.1444	3.8394	0.000968371	0.0269785	Up	543	60.5726	non-specific serine/threonine protein kinase	Miss	6	1
DAP_Day0_Tolerant_vs_Sensitive	A0A1D6L6S9	Zm00001eb059900	8.84658	12.6101	4.40898	0.000249924	0.010768	Up	958	101.611	IAP-like protein 1	Miss	6	2
DAP_Day0_Tolerant_vs_Sensitive	A0A1D6L6U6	Zm00001eb059930	-1.56317	22.5969	-5.92515	7.31989e-06	0.000946138	Down	224	25.2579	Glutathione S-transferase	Inten	6	6
DAP_Day0_Tolerant_vs_Sensitive	A0A1D6L706	Zm00001eb060190	14.0478	10.4519	3.44808	0.0024385	0.0461779	Up	529	58.1363	rRNA N-glycosidase	Miss	6	1
DAP_Day0_Tolerant_vs_Sensitive	A0A1D6L886	Zm00001eb061410	-1.4213	19.334	-3.40338	0.0027075	0.0491538	Down	228	23.7217	Germin-like protein	Inten	6	6
DAP_Day0_Tolerant_vs_Sensitive	A0A1D6L8J3	Zm00001eb061800	13.1894	8.72179	4.1584	0.000453622	0.0159218	Up	1076	120.755	Cellulose synthase	Miss	5	0
DAP_Day0_Tolerant_vs_Sensitive	A0A804LG22	Zm00001eb008610	-16.6084	11.4584	-9.157	9.74363e-09	4.51293e-06	Down	272	29.6056	ATP synthase subunit gamma	Miss	1	6
DAP_Day0_Tolerant_vs_Sensitive	A0A804LHP0	Zm00001eb011900	-2.59548	20.3188	-8.54712	3.05966e-08	1.1728e-05	Down	184	20.4958	SHSP domain-containing protein	Inten	6	6
DAP_Day0_Tolerant_vs_Sensitive	A0A804LI35	Zm00001eb012570	-1.35122	19.7193	-3.85271	0.000938265	0.0264565	Down	288	30.4573	Gnk2-homologous domain-containing protein	Inten	6	6
DAP_Day0_Tolerant_vs_Sensitive	A0A804LIQ6	Zm00001eb013830	7.97122	8.64744	4.81251	9.60584e-05	0.00581345	Up	118	12.8508	CASP-like protein	Miss	6	1
DAP_Day0_Tolerant_vs_Sensitive	A0A804LIZ6	Zm00001eb014490	6.00104	8.32487	3.7855	0.00110039	0.0289171	Up	103	10.9672	cAMP-regulated phosphoprotein 19-related protein	Miss	6	2
DAP_Day0_Tolerant_vs_Sensitive	A0A804LKH2	Zm00001eb017170	-2.26762	20.5284	-9.71634	3.5541e-09	1.8813e-06	Down	253	27.2469	NAD(P)-binding domain-containing protein	Inten	6	6
DAP_Day0_Tolerant_vs_Sensitive	A0A804LP48	Zm00001eb025410	9.25509	13.0447	4.22604	0.000386179	0.0144053	Up	253	28.1077	Protein NRT1/ PTR FAMILY 8.3	Miss	6	2
DAP_Day0_Tolerant_vs_Sensitive	A0A804LPN5	Zm00001eb026570	9.75074	11.7394	4.34587	0.000290386	0.0119112	Up	281	30.6733	Uncharacterized protein	Miss	5	1
DAP_Day0_Tolerant_vs_Sensitive	A0A804LQU6	Zm00001eb029390	-12.8501	10.695	-5.27582	3.24342e-05	0.00297965	Down	721	79.878	Scarecrow-like protein 9	Miss	1	6
DAP_Day0_Tolerant_vs_Sensitive	A0A804LSG9	Zm00001eb033150	16.4691	13.6027	64.9683	1.76069e-25	4.89297e-22	Up	417	46.0999	BGGP Beta-1-3-galactosyl-O-glycosyl-glycoprotein	Miss	6	0
DAP_Day0_Tolerant_vs_Sensitive	A0A804LU84	Zm00001eb036940	-1.00507	20.7166	-4.78969	0.000101373	0.00601058	Down	341	36.6666	Pyruvate dehydrogenase E1 component subunit beta	Inten	6	6
DAP_Day0_Tolerant_vs_Sensitive	A0A804LV59	Zm00001eb038880	-1.65097	21.1224	-4.67406	0.000133247	0.00699987	Down	270	28.2459	C2 domain-containing protein	Inten	6	6
DAP_Day0_Tolerant_vs_Sensitive	A0A804LX31	Zm00001eb042700	9.63845	13.8143	4.56645	0.00017195	0.00832928	Up	189	20.9737	Uncharacterized protein	Miss	2	0
DAP_Day0_Tolerant_vs_Sensitive	A0A804M4E3	Zm00001eb058110	9.49368	13.3986	4.27607	0.000342834	0.013096	Up	557	60.9678	Cytochrome P450	Miss	6	2
DAP_Day0_Tolerant_vs_Sensitive	B1PEY4	Zm00001eb039000	-1.4687	24.5899	-5.61501	1.48222e-05	0.00171629	Down	206	20.8951	Superoxide dismutase [Cu-Zn]	Inten	6	6
DAP_Day0_Tolerant_vs_Sensitive	B4F833	Zm00001eb028810	-1.17879	20.3236	-6.95835	7.58765e-07	0.000147972	Down	352	37.7987	diaminopimelate epimerase	Inten	6	6
DAP_Day0_Tolerant_vs_Sensitive	B4F976	Zm00001eb011930	-2.71206	19.9863	-8.00354	8.8369e-08	2.88915e-05	Down	159	17.8799	17.4 kDa class I heat shock protein	Inten	6	6
DAP_Day0_Tolerant_vs_Sensitive	B4F9X0	Zm00001eb044860	-1.67822	20.433	-3.4054	0.00269477	0.0490263	Down	414	45.1566	Alpha-galactosidase	Inten	6	6
DAP_Day0_Tolerant_vs_Sensitive	B4FAJ2	Zm00001eb047780	8.93322	12.4729	4.47696	0.000212643	0.00976754	Up	346	35.988	Chlorophyllase2	Miss	6	2
DAP_Day0_Tolerant_vs_Sensitive	B4FCX1	Zm00001eb037330	11.1533	11.53	5.17906	4.06326e-05	0.00342176	Up	262	30.334	60S ribosomal protein L7-1	Miss	6	1
DAP_Day0_Tolerant_vs_Sensitive	B4FQ24	Zm00001eb040180	-1.51116	20.2098	-5.40988	2.37686e-05	0.00235903	Down	518	56.5519	Cytochrome P450 family 706 subfamily A polypeptide 5	Inten	6	6
DAP_Day0_Tolerant_vs_Sensitive	B4FQ40	Zm00001eb051510	9.9161	13.1707	4.7275	0.000117419	0.00661395	Up	364	40.8599	Serine/threonine-protein kinase SRK2E	Miss	6	2
DAP_Day0_Tolerant_vs_Sensitive	B4FS52	Zm00001eb002950	-14.2295	12.0678	-4.82774	9.26683e-05	0.00565989	Down	232	25.3611	Glutathione S-transferase	Miss	1	6
DAP_Day0_Tolerant_vs_Sensitive	B4FT62	Zm00001eb037000	-1.20725	19.6771	-4.02121	0.000628714	0.0202574	Down	346	37.7816	Putative aldo-keto reductase 4	Inten	6	6
DAP_Day0_Tolerant_vs_Sensitive	B4FX18	Zm00001eb013040	8.85302	12.163	3.47093	0.00231129	0.0446823	Up	436	47.7634	DNA topoisomerase 6 subunit A	Miss	6	2
DAP_Day0_Tolerant_vs_Sensitive	B4FXX8	Zm00001eb038180	11.6397	11.673	3.88765	0.000863587	0.0250643	Up	328	34.7632	Putative carboxylesterase 2	Miss	6	2
DAP_Day0_Tolerant_vs_Sensitive	B4G0Z8	Zm00001eb015130	12.3538	8.3682	7.39923	3.00912e-07	7.27161e-05	Up	342	38.5989	Hexosyltransferase	Miss	6	0
DAP_Day0_Tolerant_vs_Sensitive	B4G1F1	Zm00001eb009170	11.4657	6.78837	7.47775	2.55914e-07	6.77319e-05	Up	408	45.7544	HSF-type DNA-binding domain-containing protein	Miss	6	0
DAP_Day0_Tolerant_vs_Sensitive	B6SV29	Zm00001eb002380	9.85157	12.3137	5.01912	5.9074e-05	0.00440716	Up	578	62.6684	4-coumarate--CoA ligase	Miss	6	2
DAP_Day0_Tolerant_vs_Sensitive	B6SWH3	Zm00001eb029470	12.3753	7.80564	4.67326	0.000133499	0.00699987	Up	690	74.8299	Lectin-like receptor kinase 7	Miss	6	1
DAP_Day0_Tolerant_vs_Sensitive	B6T565	Zm00001eb050410	10.4589	12.7793	3.72684	0.0012644	0.0315843	Up	383	41.3542	Pyruvate dehydrogenase E1 component subunit beta	Miss	6	2
DAP_Day0_Tolerant_vs_Sensitive	B6TD22	Zm00001eb041170	9.44887	6.42664	3.54982	0.00192022	0.0408982	Up	216	23.4379	Stromal cell-derived factor 2	Miss	4	0
DAP_Day0_Tolerant_vs_Sensitive	B6TNI0	Zm00001eb013850	10.4885	9.47016	4.19604	0.000414757	0.0149947	Up	170	18.061	Uncharacterized protein	Miss	6	1
DAP_Day0_Tolerant_vs_Sensitive	B6TTK3	Zm00001eb063730	1.21394	18.305	3.51663	0.00207613	0.0425013	Up	216	22.9823	Harpin-induced protein	Inten	6	6
DAP_Day0_Tolerant_vs_Sensitive	B6U032	Zm00001eb049140	7.51114	3.00527	18.7237	1.7476e-14	1.38759e-11	Up	353	38.4582	Mpv17 / PMP22 family protein	Miss	6	0
DAP_Day0_Tolerant_vs_Sensitive	B6UEM9	Zm00001eb028250	9.54514	12.5651	4.57897	0.000166919	0.00828338	Up	733	79.2808	G-patch domain containing protein	Miss	6	2
DAP_Day0_Tolerant_vs_Sensitive	B7ZXV2	Zm00001eb035650	8.65994	4.61552	3.56403	0.00185705	0.0397745	Up	466	49.6787	S-adenosyl-L-methionine-dependent methyltransferase superfamily protein	Miss	4	0
DAP_Day0_Tolerant_vs_Sensitive	C0HH37	Zm00001eb063620	9.58542	9.90518	3.47228	0.00230397	0.0446797	Up	410	45.0546	DUF789 family protein	Miss	4	0
DAP_Day0_Tolerant_vs_Sensitive	C0P5R8	Zm00001eb030970	-2.42869	18.9916	-5.8392	8.8911e-06	0.00113602	Down	469	50.465	Ureidoglycolate hydrolase	Inten	6	6
DAP_Day0_Tolerant_vs_Sensitive	C0PD01	Zm00001eb002090	13.4182	7.44275	3.59382	0.00173117	0.0384119	Up	392	41.2937	Fasciclin-like arabinogalactan protein 10	Miss	5	0
DAP_Day0_Tolerant_vs_Sensitive	C0PE09	Zm00001eb010190	10.4026	6.80508	4.80321	9.81886e-05	0.00589981	Up	381	40.9098	BZIP transcription factor 16	Miss	6	0
DAP_Day0_Tolerant_vs_Sensitive	C0PGM3	Zm00001eb052450	-3.23456	19.0265	-4.15801	0.000454049	0.0159218	Down	572	64.8941	Globulin-1 S allele	Inten	6	6
DAP_Day0_Tolerant_vs_Sensitive	C0PJ88	Zm00001eb008620	7.88527	8.66371	3.66578	0.00146078	0.0346965	Up	657	69.9685	Protein RIK	Miss	4	0
DAP_Day0_Tolerant_vs_Sensitive	C4J920	Zm00001eb013030	-1.0444	20.623	-5.79434	9.84406e-06	0.00122951	Down	259	27.7805	Thioredoxin-like protein AAED1 chloroplastic	Inten	6	6
DAP_Day0_Tolerant_vs_Sensitive	Q41815	Zm00001eb010530	-11.8241	13.2517	-4.91607	7.52561e-05	0.00511777	Down	240	26.3777	Heat shock protein 26	Miss	0	4
DAP_Day0_Tolerant_vs_Sensitive	A0A1D6JCE4	Zm00001eb428910	12.9689	9.77975	4.04222	0.000598066	0.0195261	Up	1085	120.343	Argonaute1b	Miss	6	1
DAP_Day0_Tolerant_vs_Sensitive	A0A804RID5	Zm00001eb415210	-11.2976	6.45582	-4.85958	8.59651e-05	0.0053988	Down	140	15.8786	valine--tRNA ligase	Miss	0	5
DAP_Day0_Tolerant_vs_Sensitive	A0A804RN50	Zm00001eb432760	10.3362	13.636	3.73005	0.00125483	0.0314868	Up	372	41.4549	Inositol-pentakisphosphate 2-kinase	Miss	6	2
DAP_Day0_Tolerant_vs_Sensitive	A0A804RPK0	Zm00001eb430740	9.15283	9.76782	5.46477	2.09384e-05	0.00217524	Up	95	10.3718	Vacuolar ATPase assembly integral membrane protein VMA21 homolog	Miss	6	1
DAP_Day0_Tolerant_vs_Sensitive	A0A804ULR4	Zm00001eb413300	1.20718	24.1934	3.3938	0.0027689	0.0496436	Up	613	67.0662	Tyrosinase copper-binding domain-containing protein	Inten	6	6
DAP_Day0_Tolerant_vs_Sensitive	A0A804UM34	Zm00001eb422010	-9.04231	10.0423	-3.64379	0.00153867	0.0357822	Down	187	22.0613	HVA22-like protein	Miss	0	4
DAP_Day0_Tolerant_vs_Sensitive	B4F7T9	Zm00001eb410710	1.30565	21.1477	4.83828	9.03911e-05	0.00558216	Up	354	36.6647	Peroxidase	Inten	6	6
DAP_Day0_Tolerant_vs_Sensitive	B4FER8	Zm00001eb415460	-1.60329	20.6878	-4.29862	0.000324926	0.0126733	Down	89	10.1261	Acyl-CoA-binding protein	Inten	6	6
DAP_Day0_Tolerant_vs_Sensitive	B4FFW9	Zm00001eb424840	11.3127	14.4353	3.62758	0.00159868	0.0368691	Up	420	45.9327	PI-PLC X domain-containing protein	Miss	6	2
DAP_Day0_Tolerant_vs_Sensitive	B4FQQ6	Zm00001eb426520	13.4564	9.63494	3.48164	0.00225394	0.0442664	Up	511	57.6155	Beta-glucosidase 47	Miss	6	1
DAP_Day0_Tolerant_vs_Sensitive	B4FS90	Zm00001eb433330	-11.515	7.17128	-3.43019	0.00254289	0.0472433	Down	470	50.2271	Cysteine protease 1	Miss	0	4
DAP_Day0_Tolerant_vs_Sensitive	B4FUJ7	Zm00001eb434530	11.4113	15.0883	3.59255	0.00173637	0.0384119	Up	166	17.5348	Thioesterase superfamily member 2	Miss	6	2
DAP_Day0_Tolerant_vs_Sensitive	B4G029	Zm00001eb417450	-1.22461	18.6049	-3.95646	0.000733354	0.022165	Down	435	47.1476	HXXXD-type acyl-transferase family protein	Inten	6	6
DAP_Day0_Tolerant_vs_Sensitive	B6TC55	Zm00001eb426650	11.1395	10.6657	4.9295	7.29161e-05	0.00501144	Up	375	39.8151	L-allo-threonine aldolase	Miss	6	2
DAP_Day0_Tolerant_vs_Sensitive	B6TI70	Zm00001eb411000	-13.9922	8.72252	-7.12343	5.35044e-07	0.000116619	Down	478	50.1636	Major myo-inositol transporter iolT	Miss	0	5
DAP_Day0_Tolerant_vs_Sensitive	B7ZYY2	Zm00001eb430350	-1.19421	18.4217	-7.79242	1.3483e-07	4.02394e-05	Down	530	59.567	Putrescine-binding periplasmic protein-related	Inten	6	6
DAP_Day0_Tolerant_vs_Sensitive	C0P4K4	Zm00001eb408280	-1.3023	20.039	-6.52192	1.94419e-06	0.000320878	Down	313	34.1333	L-ascorbate peroxidase	Inten	6	6
DAP_Day0_Tolerant_vs_Sensitive	K7TFT9	Zm00001eb410630	-13.7539	6.36855	-4.1603	0.000451583	0.0159218	Down	140	15.0561	Acyl carrier protein	Miss	0	5
DAP_Day0_Tolerant_vs_Sensitive	K7TH21	Zm00001eb413850	2.2286	21.5012	3.58125	0.00178324	0.0388677	Up	359	38.0043	cinnamyl-alcohol dehydrogenase	Inten	6	6
DAP_Day0_Tolerant_vs_Sensitive	K7TWX7	Zm00001eb431930	11.5912	9.00245	3.50405	0.0021384	0.043219	Up	1266	137.412	ABC transporter B family member 19	Miss	5	0
DAP_Day0_Tolerant_vs_Sensitive	K7TXI5	Zm00001eb433540	-1.02718	24.6664	-3.8794	0.000880656	0.0253436	Down	248	26.5864	Chlorophyll a-b binding protein, chloroplastic	Inten	6	6
DAP_Day0_Tolerant_vs_Sensitive	A0A1D6DX33	Zm00001eb069190	8.69035	14.6361	3.63181	0.00158278	0.0365784	Up	451	47.1584	Uncharacterized protein	Miss	6	3
DAP_Day0_Tolerant_vs_Sensitive	A0A1D6DZ88	Zm00001eb070510	17.0635	11.2535	5.60289	1.52397e-05	0.00173001	Up	1190	125.37	non-specific serine/threonine protein kinase	Miss	6	0
DAP_Day0_Tolerant_vs_Sensitive	A0A1D6E5X5	Zm00001eb077100	9.22605	15.0626	3.60531	0.0016849	0.0377712	Up	431	46.9773	IAA-amino acid hydrolase ILR1-like 3	Miss	6	3
DAP_Day0_Tolerant_vs_Sensitive	A0A1D6E627	Zm00001eb077380	10.5085	11.5551	4.73591	0.000115109	0.00652831	Up	842	94.4604	DEAD-box ATP-dependent RNA helicase 13	Miss	4	0
DAP_Day0_Tolerant_vs_Sensitive	A0A1D6E9M6	Zm00001eb081530	-7.98481	6.33884	-4.59735	0.0001598	0.00807424	Down	442	48.8957	F11F12.5 protein	Miss	0	4
DAP_Day0_Tolerant_vs_Sensitive	A0A1D6E9M8	Zm00001eb081550	-17.7813	10.5201	-41.0743	2.24204e-21	3.11531e-18	Down	504	56.3109	Glutamate decarboxylase	Miss	0	6
DAP_Day0_Tolerant_vs_Sensitive	A0A1D6EEP7	Zm00001eb087500	11.7357	15.3594	4.86201	8.54735e-05	0.0053988	Up	301	33.2118	GDSL esterase/lipase	Miss	6	2
DAP_Day0_Tolerant_vs_Sensitive	A0A1D6EF10	Zm00001eb088250	12.4949	12.618	4.31797	0.000310307	0.0123628	Up	598	67.2267	Leunig-related6	Miss	6	1
DAP_Day0_Tolerant_vs_Sensitive	A0A1D6EPE4	Zm00001eb098760	13.9479	9.9528	6.98558	7.16102e-07	0.000144731	Up	476	50.3167	phosphopyruvate hydratase	Miss	6	0
DAP_Day0_Tolerant_vs_Sensitive	A0A1D6ERQ2	Zm00001eb101340	9.83782	12.9832	3.59212	0.00173814	0.0384119	Up	191	20.3963	Uncharacterized protein	Miss	6	2
DAP_Day0_Tolerant_vs_Sensitive	A0A1D6ES79	Zm00001eb101960	1.30693	19.6134	4.86172	8.55327e-05	0.0053988	Up	429	48.7448	MLO-like protein	Inten	6	6
DAP_Day0_Tolerant_vs_Sensitive	A0A1D6ESI7	Zm00001eb102150	13.8906	14.1808	4.86503	8.48683e-05	0.0053988	Up	453	51.3156	Myosin heavy chain-related	Miss	6	1
DAP_Day0_Tolerant_vs_Sensitive	A0A1D6ETU3	Zm00001eb103510	7.52895	11.096	4.56679	0.000171811	0.00832928	Up	885	97.2532	Lon protease homolog 2, peroxisomal	Miss	6	2
DAP_Day0_Tolerant_vs_Sensitive	A0A1D6EXK9	Zm00001eb106430	-1.0437	25.425	-3.61161	0.00166007	0.037724	Down	216	23.0513	Oxygen-evolving enhancer protein 3-1	Inten	6	6
DAP_Day0_Tolerant_vs_Sensitive	A0A1D6EZI9	Zm00001eb107620	13.5289	10.8957	44.8392	3.69745e-22	5.87155e-19	Up	121	13.7216	Bet1-like protein	Miss	6	0
DAP_Day0_Tolerant_vs_Sensitive	A0A1D6EZN4	Zm00001eb107870	10.5673	7.65779	5.03141	5.73945e-05	0.00434011	Up	520	55.0791	Putative polyol transporter 1	Miss	6	0
DAP_Day0_Tolerant_vs_Sensitive	A0A1D6F2A5	Zm00001eb110150	15.7985	15.833	4.94783	6.98392e-05	0.0048826	Up	133	14.0803	Thioredoxin-like protein AAED1 chloroplastic	Miss	6	1
DAP_Day0_Tolerant_vs_Sensitive	A0A1D6F6I1	Zm00001eb113780	6.49921	9.79915	3.7143	0.00130247	0.0319661	Up	609	66.9199	Adagio protein 3	Miss	5	1
DAP_Day0_Tolerant_vs_Sensitive	A0A1D6F901	Zm00001eb116810	10.4192	9.99851	3.88311	0.000872944	0.0252699	Up	628	70.575	ATP-dependent DNA helicase 2 subunit KU70	Miss	6	1
DAP_Day0_Tolerant_vs_Sensitive	A0A1D6F9P3	Zm00001eb117180	15.7131	12.4912	4.78852	0.000101654	0.00601058	Up	224	24.4769	Cylicin-1	Miss	6	1
DAP_Day0_Tolerant_vs_Sensitive	A0A804MB58	Zm00001eb072310	11.0465	11.7246	3.54473	0.00194333	0.0409906	Up	753	84.0524	WEB family protein chloroplastic	Miss	4	0
DAP_Day0_Tolerant_vs_Sensitive	A0A804MBM3	Zm00001eb073430	10.5646	14.7385	4.42985	0.000237826	0.0105545	Up	671	74.5863	C2H2-type domain-containing protein	Miss	6	2
DAP_Day0_Tolerant_vs_Sensitive	A0A804MBY7	Zm00001eb074100	-14.2339	10.614	-4.90675	7.69264e-05	0.00512044	Down	527	58.7612	Amine oxidase domain-containing protein	Miss	0	5
DAP_Day0_Tolerant_vs_Sensitive	A0A804MC90	Zm00001eb074700	11.0179	7.80849	4.76429	0.00010764	0.00620656	Up	348	37.9012	Malate dehydrogenase	Miss	6	1
DAP_Day0_Tolerant_vs_Sensitive	A0A804MDN2	Zm00001eb077760	9.58701	13.2577	4.71131	0.000122003	0.00664798	Up	193	21.1114	Coiled-coil domain-containing protein 115	Miss	6	2
DAP_Day0_Tolerant_vs_Sensitive	A0A804MED8	Zm00001eb079170	11.5379	13.8033	3.58413	0.00177117	0.0387566	Up	563	62.458	Malate synthase	Miss	6	2
DAP_Day0_Tolerant_vs_Sensitive	A0A804MG95	Zm00001eb083180	-17.3413	11.2808	-5.01112	6.01928e-05	0.0044189	Down	82	8.8776	Uncharacterized protein	Miss	1	6
DAP_Day0_Tolerant_vs_Sensitive	A0A804MJ51	Zm00001eb089840	-1.61394	17.0141	-6.03977	5.65537e-06	0.000776113	Down	290	31.1135	DUF6598 domain-containing protein	Inten	6	6
DAP_Day0_Tolerant_vs_Sensitive	B4FAT6	Zm00001eb113190	2.45907	20.5556	4.16818	0.000443193	0.0157902	Up	487	52.7239	Glycosyltransferase	Inten	6	6
DAP_Day0_Tolerant_vs_Sensitive	B4FCX9	Zm00001eb074120	-16.2581	9.45165	-30.4749	1.00181e-18	1.01238e-15	Down	513	56.6474	alpha-L-fucosidase	Miss	0	6
DAP_Day0_Tolerant_vs_Sensitive	B4FDI3	Zm00001eb080830	-12.5806	10.4692	-4.89552	7.89873e-05	0.00521421	Down	202	21.5631	Mog1/PsbP/DUF1795-like photosystem II reaction center PsbP family protein	Miss	1	6
DAP_Day0_Tolerant_vs_Sensitive	B4FF48	Zm00001eb113090	1.13144	23.5399	5.76778	1.04568e-05	0.00129153	Up	306	32.6403	Haloacid dehalogenase-like hydrolase domain-containing protein	Inten	6	6
DAP_Day0_Tolerant_vs_Sensitive	B4FJG1	Zm00001eb106810	-1.02755	23.6844	-3.85081	0.000942495	0.0264565	Down	291	31.4103	Chlorophyll a-b binding protein, chloroplastic	Inten	6	6
DAP_Day0_Tolerant_vs_Sensitive	B4FNH5	Zm00001eb078870	-14.3009	7.4051	-7.28658	3.80191e-07	8.89614e-05	Down	498	56.1321	AAA-ATPase ASD mitochondrial	Miss	0	6
DAP_Day0_Tolerant_vs_Sensitive	B4FRC6	Zm00001eb116230	-19.5017	12.5658	-7.94107	1.00073e-07	3.17833e-05	Down	380	38.4404	Peptidase A1 domain-containing protein	Miss	0	6
DAP_Day0_Tolerant_vs_Sensitive	B4FS65	Zm00001eb096480	-1.71722	20.1261	-5.43892	2.22262e-05	0.00228766	Down	374	39.9554	Cysteine proteinases superfamily protein	Inten	6	6
DAP_Day0_Tolerant_vs_Sensitive	B4FVA1	Zm00001eb117430	15.4331	14.6748	4.22357	0.000388456	0.0144417	Up	146	15.766	MD-2-related lipid-recognition domain-containing protein	Miss	6	2
DAP_Day0_Tolerant_vs_Sensitive	B4FXB0	Zm00001eb066480	-1.20753	23.1875	-4.34957	0.00028784	0.0118505	Down	253	27.1099	Chlorophyll a-b binding protein, chloroplastic	Inten	6	6
DAP_Day0_Tolerant_vs_Sensitive	B4FXD5	Zm00001eb084020	-13.7697	9.20016	-7.56223	2.15183e-07	5.83408e-05	Down	284	31.3606	AB hydrolase-1 domain-containing protein	Miss	0	2
DAP_Day0_Tolerant_vs_Sensitive	B4FYP8	Zm00001eb071080	1.31402	17.3952	3.90235	0.00083395	0.0245894	Up	590	67.7185	Uncharacterized protein	Inten	6	6
DAP_Day0_Tolerant_vs_Sensitive	B6SZP7	Zm00001eb072030	-1.07863	19.5556	-6.07521	5.22342e-06	0.000725794	Down	381	42.2167	Phosphoribulokinase, chloroplastic	Inten	6	6
DAP_Day0_Tolerant_vs_Sensitive	B6T5Z2	Zm00001eb070900	-1.2543	18.0175	-3.7904	0.0010877	0.0287194	Down	297	31.7201	2,4-dienoyl-CoA reductase [(3E)-enoyl-CoA-producing]	Inten	6	6
DAP_Day0_Tolerant_vs_Sensitive	B6UAK0	Zm00001eb103260	-1.20812	22.16	-4.55507	0.000176656	0.00850092	Down	324	34.7814	Probable 6-phosphogluconolactonase	Inten	6	6
DAP_Day0_Tolerant_vs_Sensitive	C0PDU9	Zm00001eb078620	11.4097	15.4537	4.5902	0.000162533	0.00813837	Up	369	39.4464	BZIP transcription factor	Miss	6	2
DAP_Day0_Tolerant_vs_Sensitive	C4IZ54	Zm00001eb066830	-12.5171	11.2436	-5.16502	4.19862e-05	0.00345717	Down	465	49.9137	Putative cysteine protease RD21B	Miss	2	6
DAP_Day0_Tolerant_vs_Sensitive	C4J9Z0	Zm00001eb083980	-1.02644	18.9111	-3.59429	0.00172927	0.0384119	Down	381	42.324	Alpha/beta-Hydrolases superfamily protein	Miss	1	1
DAP_Day0_Tolerant_vs_Sensitive	Q5GAU6	Zm00001eb078570	14.0386	14.7298	8.15693	6.52524e-08	2.19802e-05	Up	294	31.5617	NAD(P)-binding Rossmann-fold superfamily protein	Miss	6	1
DAP_Day0_Tolerant_vs_Sensitive	A0A096RG04	Zm00001eb120200	-1.06097	23.9284	-3.95285	0.000739673	0.0222824	Down	218	23.6453	SOUL heme-binding family protein	Inten	6	6
DAP_Day0_Tolerant_vs_Sensitive	A0A1D6MM31	Zm00001eb125360	1.05383	18.586	4.44709	0.000228278	0.0103152	Up	927	102.341	Alpha-xylosidase 1	Inten	6	6
DAP_Day0_Tolerant_vs_Sensitive	A0A1D6MMD1	Zm00001eb125670	9.515	8.59233	5.07596	5.17057e-05	0.00409599	Up	1099	121.478	Putative ubiquitin-conjugating enzyme E2 23	Miss	5	0
DAP_Day0_Tolerant_vs_Sensitive	A0A1D6MS18	Zm00001eb130620	11.4835	12.4991	7.41748	2.89776e-07	7.26216e-05	Up	429	47.064	UDP-glucuronate decarboxylase	Miss	6	1
DAP_Day0_Tolerant_vs_Sensitive	A0A1D6MTW7	Zm00001eb133060	9.54799	12.933	3.48371	0.00224304	0.0442086	Up	1034	109.019	Nuclear pore complex protein NUP1	Miss	6	2
DAP_Day0_Tolerant_vs_Sensitive	A0A1D6MVD8	Zm00001eb134530	8.94526	13.212	4.57349	0.000169101	0.00831739	Up	888	99.1374	Ubiquitin carboxyl-terminal hydrolase	Miss	6	2
DAP_Day0_Tolerant_vs_Sensitive	A0A1D6MZN9	Zm00001eb139420	9.79779	6.52377	3.82313	0.00100647	0.0274887	Up	414	44.2965	Uncharacterized protein	Miss	4	0
DAP_Day0_Tolerant_vs_Sensitive	A0A1D6MZS9	Zm00001eb139560	1.41327	18.3513	4.28175	0.000338232	0.0130548	Up	204	22.1061	Protein YLS9	Inten	6	6
DAP_Day0_Tolerant_vs_Sensitive	A0A1D6N1D9	Zm00001eb140980	9.50046	10.1253	3.60946	0.00166848	0.037724	Up	245	26.5403	Pyridoxal phosphate homeostasis protein	Miss	6	2
DAP_Day0_Tolerant_vs_Sensitive	A0A1D6N2G4	Zm00001eb142530	12.3526	12.9286	7.08286	5.82815e-07	0.000119974	Up	477	51.622	tRNA (adenine(58)-N(1))-methyltransferase non-catalytic subunit TRM6	Miss	6	1
DAP_Day0_Tolerant_vs_Sensitive	A0A1D6N4F0	Zm00001eb144500	9.74109	14.5374	3.92225	0.000795461	0.0235796	Up	488	53.4999	Glycosyltransferase	Miss	6	2
DAP_Day0_Tolerant_vs_Sensitive	A0A1D6N7I4	Zm00001eb148420	-9.12402	17.8355	-3.48533	0.0022345	0.0442064	Down	648	70.8435	Putative mediator of RNA polymerase II transcription subunit 37c	Miss	3	6
DAP_Day0_Tolerant_vs_Sensitive	A0A1D6NF63	Zm00001eb156320	8.21154	10.3291	4.01375	0.000639972	0.0204962	Up	408	44.8306	Mediator of RNA polymerase II transcription subunit 27	Miss	5	1
DAP_Day0_Tolerant_vs_Sensitive	A0A804MZR1	Zm00001eb123700	10.2398	16.3807	3.58875	0.00175198	0.0384252	Up	159	18.2797	phosphoglycerate mutase (2,3-diphosphoglycerate-independent)	Miss	6	3
DAP_Day0_Tolerant_vs_Sensitive	A0A804N0B8	Zm00001eb125070	13.1624	6.32506	5.18702	3.98854e-05	0.0034051	Up	430	46.4508	Putrescine hydroxycinnamoyltransferase 1	Miss	6	1
DAP_Day0_Tolerant_vs_Sensitive	A0A804N138	Zm00001eb126680	15.3848	10.8527	6.41262	2.47036e-06	0.000386768	Up	414	43.6779	Peroxisomal membrane protein PEX14	Miss	6	0
DAP_Day0_Tolerant_vs_Sensitive	A0A804N1I1	Zm00001eb127510	-1.37661	14.9383	-5.83037	9.07094e-06	0.00114582	Down	276	29.5209	Uncharacterized protein	Inten	6	6
DAP_Day0_Tolerant_vs_Sensitive	A0A804N5Y1	Zm00001eb137610	15.6436	10.6847	4.57433	0.000168765	0.00831739	Up	523	57.9257	Acyl-CoA-binding domain-containing protein 4	Miss	6	0
DAP_Day0_Tolerant_vs_Sensitive	A0A804N6F5	Zm00001eb138650	-1.23863	27.5291	-4.92881	7.30346e-05	0.00501144	Down	217	23.3833	Photosystem I reaction center subunit N, chloroplastic	Inten	6	6
DAP_Day0_Tolerant_vs_Sensitive	A0A804N6Y1	Zm00001eb139720	9.4601	13.2375	4.70838	0.000122851	0.00666149	Up	434	48.9862	Pectin acetylesterase	Miss	6	2
DAP_Day0_Tolerant_vs_Sensitive	A0A804NBK7	Zm00001eb149430	1.03044	19.874	3.75327	0.00118771	0.0303507	Up	123	13.565	GATA-type transcription activator N-terminal domain-containing protein	Inten	6	6
DAP_Day0_Tolerant_vs_Sensitive	A0A804NCW1	Zm00001eb152100	7.86368	10.2044	3.54572	0.00193882	0.0409733	Up	99	10.6198	Uncharacterized protein	Miss	6	0
DAP_Day0_Tolerant_vs_Sensitive	A0A804NCW2	Zm00001eb152100	11.5991	9.17989	7.86484	1.1656e-07	3.59912e-05	Up	132	14.6686	Uncharacterized protein	Miss	6	0
DAP_Day0_Tolerant_vs_Sensitive	A0A804NH20	Zm00001eb160040	12.0335	8.62845	3.47797	0.00227344	0.0444923	Up	506	57.8066	DNA-directed RNA polymerase III subunit RPC3	Miss	6	1
DAP_Day0_Tolerant_vs_Sensitive	A0A804NIH3	Zm00001eb118540	11.0607	11.3744	5.16982	4.15188e-05	0.00345717	Up	410	45.9822	non-specific serine/threonine protein kinase	Miss	4	3
DAP_Day0_Tolerant_vs_Sensitive	B4FCI7	Zm00001eb128680	-7.03339	5.45708	-3.82201	0.00100916	0.0274945	Down	280	29.5775	Holliday junction resolvase MOC1, chloroplastic	Miss	0	4
DAP_Day0_Tolerant_vs_Sensitive	B4FTF3	Zm00001eb154060	-1.21193	18.8954	-6.56225	1.78043e-06	0.000304481	Down	456	45.7611	BURP domain protein RD22	Inten	6	6
DAP_Day0_Tolerant_vs_Sensitive	B4FUA5	Zm00001eb151110	7.10918	13.5787	3.39775	0.00274341	0.0493458	Up	220	24.5042	Partner of Nob1	Miss	6	3
DAP_Day0_Tolerant_vs_Sensitive	B4FVX8	Zm00001eb124210	16.3735	9.30298	6.32378	3.00459e-06	0.00044532	Up	175	18.4259	Dirigent protein	Miss	6	0
DAP_Day0_Tolerant_vs_Sensitive	B4FYT4	Zm00001eb126770	9.43472	12.8876	3.56425	0.00185606	0.0397745	Up	316	35.5394	Uncharacterized protein	Miss	6	2
DAP_Day0_Tolerant_vs_Sensitive	B4FZA1	Zm00001eb124560	-1.07501	20.5603	-3.80461	0.00105165	0.0281014	Down	264	29.4203	Mitochondrial glycoprotein	Inten	6	6
DAP_Day0_Tolerant_vs_Sensitive	B6SIB6	Zm00001eb146740	10.5524	13.5318	3.74844	0.00120136	0.0305323	Up	95	10.0122	BolA-like protein	Miss	6	2
DAP_Day0_Tolerant_vs_Sensitive	B6SIX0	Zm00001eb124940	-12.8445	17.4572	-5.35611	2.69193e-05	0.00261813	Down	154	17.058	16.9 kDa class I heat shock protein 1	Miss	2	6
DAP_Day0_Tolerant_vs_Sensitive	B6TAR3	Zm00001eb149230	12.2939	11.2846	4.82915	9.23599e-05	0.00565989	Up	220	22.9491	PRA1 family protein	Miss	6	1
DAP_Day0_Tolerant_vs_Sensitive	B7ZYL8	Zm00001eb128910	13.6971	13.2588	4.44234	0.000230872	0.0103892	Up	602	67.8446	Glucosidase 2 subunit beta	Miss	6	1
DAP_Day0_Tolerant_vs_Sensitive	B8A2B7	Zm00001eb121460	13.4997	11.9065	6.00869	6.06416e-06	0.000812159	Up	328	36.143	Clavaminate synthase-like protein	Miss	6	2
DAP_Day0_Tolerant_vs_Sensitive	C0HFY2	Zm00001eb145490	12.0803	11.1774	4.46044	0.000221156	0.0100753	Up	400	44.2582	Alpha/beta-Hydrolases superfamily protein	Miss	5	0
DAP_Day0_Tolerant_vs_Sensitive	C0P347	Zm00001eb146330	12.4238	13.147	7.14547	5.10799e-07	0.000113561	Up	504	55.9859	Protein kinase domain-containing protein	Miss	6	1
DAP_Day0_Tolerant_vs_Sensitive	C0P670	Zm00001eb140080	10.7287	13.6703	4.09091	0.000532649	0.017888	Up	472	51.5025	Leucine-rich repeat (LRR) family protein	Miss	5	1
DAP_Day0_Tolerant_vs_Sensitive	Q4TZJ2	Zm00001eb141220	-1.16709	20.6405	-5.34425	2.76697e-05	0.00265152	Down	287	29.732	Pyrroline-5-carboxylate reductase	Inten	6	6
DAP_Day0_Tolerant_vs_Sensitive	Q8H6B0	Zm00001eb150160	10.2257	7.02145	3.49725	0.00217281	0.0434406	Up	766	83.8419	SET domain protein 113	Miss	5	0
DAP_Day0_Tolerant_vs_Sensitive	A0A1D6PRG1	Zm00001eb168000	9.61656	12.7341	4.18152	0.000429344	0.0154453	Up	955	107.397	Non-lysosomal glucosylceramidase	Miss	6	2
DAP_Day0_Tolerant_vs_Sensitive	A0A804NKU4	Zm00001eb168120	6.69472	3.86004	3.40675	0.00268625	0.0489514	Up	382	39.7745	ZF-HD dimerization-type domain-containing protein	Miss	4	0
DAP_Day0_Tolerant_vs_Sensitive	A0A804NPN8	Zm00001eb176400	7.96713	14.4618	3.47879	0.00226904	0.0444844	Up	459	49.5409	Benzyl alcohol O-benzoyltransferase	Miss	6	3
DAP_Day0_Tolerant_vs_Sensitive	A0A804NQ24	Zm00001eb177380	11.0588	10.8409	4.45735	0.000222783	0.010108	Up	741	78.8068	GBF-interacting protein 1 N-terminal domain-containing protein	Miss	6	1
DAP_Day0_Tolerant_vs_Sensitive	A0A804NQR2	Zm00001eb178820	9.51476	12.4557	3.64672	0.00152806	0.0357822	Up	544	58.7216	TrmE-type G domain-containing protein	Miss	6	2
DAP_Day0_Tolerant_vs_Sensitive	A0A804NQY2	Zm00001eb179210	-1.46416	15.6294	-4.09334	0.000529587	0.0178742	Down	179	20.5685	Chaperonin-like RBCX protein 1, chloroplastic	Inten	6	6
DAP_Day0_Tolerant_vs_Sensitive	A0A804NT33	Zm00001eb184160	5.73185	8.85447	3.52316	0.00204451	0.0422431	Up	247	28.6352	Autophagy-related protein 101	Miss	4	3
DAP_Day0_Tolerant_vs_Sensitive	A0A804NTM8	Zm00001eb185350	12.7015	12.954	4.27878	0.000340631	0.013096	Up	343	38.9897	PH domain-containing protein	Miss	6	1
DAP_Day0_Tolerant_vs_Sensitive	A0A804NWI9	Zm00001eb191680	8.14898	11.3075	3.64594	0.00153086	0.0357822	Up	599	66.5724	Ankyrin repeat family protein	Inten	5	4
DAP_Day0_Tolerant_vs_Sensitive	A0A804NY46	Zm00001eb195010	-1.74741	23.1205	-4.10711	0.000512517	0.0175838	Down	254	28.0505	Ferritin	Inten	6	6
DAP_Day0_Tolerant_vs_Sensitive	A0A804NZ60	Zm00001eb197180	9.11255	10.0677	5.1676	4.17346e-05	0.00345717	Up	503	56.5012	RING-type domain-containing protein	Miss	6	1
DAP_Day0_Tolerant_vs_Sensitive	A0A804P5N3	Zm00001eb209990	14.7905	10.405	3.77354	0.00113203	0.029339	Up	358	39.7236	NAD(P)-binding domain-containing protein	Miss	5	0
DAP_Day0_Tolerant_vs_Sensitive	B4F9C4	Zm00001eb179050	9.75447	9.86359	4.54259	0.000181964	0.00863815	Up	387	41.0652	HXXXD-type acyl-transferase family protein	Miss	6	1
DAP_Day0_Tolerant_vs_Sensitive	B4F9L1	Zm00001eb204590	8.21488	12.8053	4.2513	0.000363653	0.0136566	Up	379	40.1948	Polyadenylate-binding protein-interacting protein 9	Miss	6	2
DAP_Day0_Tolerant_vs_Sensitive	B4F9U4	Zm00001eb187140	10.3386	9.12092	4.40118	0.000254596	0.0108748	Up	375	41.1369	E3 ubiquitin-protein ligase	Miss	5	0
DAP_Day0_Tolerant_vs_Sensitive	B4FB68	Zm00001eb168870	8.85615	5.32305	3.71085	0.00131316	0.0320814	Up	503	55.394	B3 domain-containing protein REM16	Miss	5	0
DAP_Day0_Tolerant_vs_Sensitive	B4FBE0	Zm00001eb196630	1.0057	18.8201	3.96452	0.000719435	0.0219102	Up	458	48.0644	Glycosyltransferase	Inten	6	6
DAP_Day0_Tolerant_vs_Sensitive	B4FSK3	Zm00001eb204360	13.202	9.36831	3.79428	0.00107773	0.0285921	Up	382	41.0746	Esterase	Miss	5	0
DAP_Day0_Tolerant_vs_Sensitive	B4FUC2	Zm00001eb172980	-11.1544	6.81384	-3.62465	0.00160976	0.0370089	Down	228	25.279	Vesicle-associated protein 4-2	Miss	0	5
DAP_Day0_Tolerant_vs_Sensitive	B4FW68	Zm00001eb185250	13.4336	13.8131	7.72327	1.55044e-07	4.41915e-05	Up	718	77.4336	Phenylalanine ammonia-lyase	Miss	6	1
DAP_Day0_Tolerant_vs_Sensitive	B4FYF5	Zm00001eb173390	8.78147	10.9806	3.41188	0.00265424	0.0485272	Up	455	50.585	Lysine histidine transporter 2	Miss	6	2
DAP_Day0_Tolerant_vs_Sensitive	B6SGQ2	Zm00001eb181270	-1.5647	19.1897	-8.20444	5.94411e-08	2.13144e-05	Down	270	28.3173	SAM domain family protein	Inten	6	6
DAP_Day0_Tolerant_vs_Sensitive	B6T4C2	Zm00001eb191350	-1.20677	21.7236	-4.56549	0.00017234	0.00832928	Down	222	23.8361	CBS domain containing protein	Inten	6	6
DAP_Day0_Tolerant_vs_Sensitive	K7TWW5	Zm00001eb172230	13.4673	6.97013	4.54108	0.000182616	0.00863815	Up	949	105.236	CslF6-2	Miss	5	0
DAP_Day0_Tolerant_vs_Sensitive	K7TXG5	Zm00001eb182820	6.40262	9.55273	3.67209	0.00143919	0.0342569	Up	707	79.7463	Cryptochrome 2	Miss	5	1
DAP_Day0_Tolerant_vs_Sensitive	K7U1D4	Zm00001eb192260	9.45869	11.6324	4.20805	0.000403067	0.0147871	Up	446	49.9643	Alpha-1,6-mannosyl-glycoprotein 2-beta-N-acetylglucosaminyltransferase	Miss	5	1
DAP_Day0_Tolerant_vs_Sensitive	K7U718	Zm00001eb186370	-10.4821	6.37047	-3.95621	0.000733782	0.022165	Down	337	35.8814	Uncharacterized protein	Miss	0	4
DAP_Day0_Tolerant_vs_Sensitive	K7UUH3	Zm00001eb178580	8.99035	13.1084	4.59167	0.000161967	0.00813837	Up	346	38.7848	Hexosyltransferase	Miss	6	2
DAP_Day0_Tolerant_vs_Sensitive	P54348	Zm00001eb188570	1.23709	20.8712	3.44315	0.00246686	0.0464774	Up	154	16.6172	Histone H2B.5 Short=H2B OS=Zea mays (Maize) PE=2	Inten	6	6
DAP_Day0_Tolerant_vs_Sensitive	A0A1D6GD47	Zm00001eb210590	9.80843	13.6733	4.51764	0.000193062	0.00897939	Up	366	40.9833	Protein BCCIP-like protein	Miss	6	2
DAP_Day0_Tolerant_vs_Sensitive	A0A1D6GK17	Zm00001eb216910	10.1243	9.60193	3.72395	0.00127306	0.0316585	Up	747	79.7929	Zinc finger CCCH domain-containing protein 30	Miss	6	1
DAP_Day0_Tolerant_vs_Sensitive	A0A1D6GN34	Zm00001eb220590	-1.00826	20.5087	-3.64765	0.00152472	0.0357822	Down	291	31.5419	Putative plastid-lipid-associated protein 10 chloroplastic	Inten	6	6
DAP_Day0_Tolerant_vs_Sensitive	A0A1D6GTJ1	Zm00001eb225130	10.4044	14.0148	3.59319	0.00173374	0.0384119	Up	698	77.1965	Glutamate receptor 3.4	Miss	6	2
DAP_Day0_Tolerant_vs_Sensitive	A0A1D6H658	Zm00001eb238800	2.10708	18.1078	4.21705	0.000394529	0.0146186	Up	321	33.1101	Peroxidase	Inten	6	6
DAP_Day0_Tolerant_vs_Sensitive	A0A1D6H7G4	Zm00001eb240400	13.0739	11.5335	5.12843	4.57331e-05	0.00365733	Up	708	76.3411	NSP (Nuclear shuttle protein)-interacting GTPase	Miss	5	0
DAP_Day0_Tolerant_vs_Sensitive	A0A1D6HCV1	Zm00001eb246810	-1.38171	18.2846	-4.41303	0.000247527	0.0107062	Down	143	15.4067	Uncharacterized protein	Inten	6	6
DAP_Day0_Tolerant_vs_Sensitive	A0A1D6HDL5	Zm00001eb247630	1.30846	19.0657	6.23786	3.63433e-06	0.000524666	Up	719	77.4005	Phenylalanine ammonia-lyase	Inten	6	6
DAP_Day0_Tolerant_vs_Sensitive	A0A1D6HDL9	Zm00001eb247650	11.7029	4.91928	5.3643	2.64137e-05	0.00259836	Up	704	75.8359	Phenylalanine ammonia-lyase	Miss	5	0
DAP_Day0_Tolerant_vs_Sensitive	A0A1D6HHH7	Zm00001eb251990	-1.69226	20.4231	-5.18441	4.01285e-05	0.0034051	Down	639	69.0227	Nine-cis-epoxycarotenoid dioxygenase8	Inten	6	6
DAP_Day0_Tolerant_vs_Sensitive	A0A1D6HP05	Zm00001eb258480	9.33088	12.7627	4.68913	0.000128577	0.00687145	Up	631	70.1455	Ankyrin repeat family protein	Miss	6	2
DAP_Day0_Tolerant_vs_Sensitive	A0A804P5Y7	Zm00001eb210560	12.5346	12.7207	4.97206	6.59735e-05	0.00470104	Up	239	26.0302	Exosome complex exonuclease RRP46	Miss	6	1
DAP_Day0_Tolerant_vs_Sensitive	A0A804PBK4	Zm00001eb223290	-12.0739	9.94805	-3.44725	0.00244323	0.0461888	Down	120	13.6189	RIN4 pathogenic type III effector avirulence factor Avr cleavage site domain-containing protein	Miss	0	4
DAP_Day0_Tolerant_vs_Sensitive	A0A804PC14	Zm00001eb223840	11.6641	11.5869	4.94879	6.96817e-05	0.0048826	Up	752	83.8006	CTLH domain-containing protein	Miss	6	1
DAP_Day0_Tolerant_vs_Sensitive	A0A804PDB7	Zm00001eb228500	-6.81554	21.2407	-6.96625	7.46125e-07	0.000147972	Down	282	29.5917	chitinase	Inten	6	6
DAP_Day0_Tolerant_vs_Sensitive	A0A804PDL1	Zm00001eb229240	12.5373	5.20296	4.85127	8.76653e-05	0.00544407	Up	477	51.852	GDSL esterase/lipase EXL3	Miss	5	0
DAP_Day0_Tolerant_vs_Sensitive	A0A804PEH1	Zm00001eb232100	-1.08366	18.1994	-4.01003	0.000645661	0.0204962	Down	613	70.167	Terpene cyclase/mutase family member	Inten	6	6
DAP_Day0_Tolerant_vs_Sensitive	A0A804PID4	Zm00001eb239600	1.04875	16.4385	3.89252	0.000853661	0.0248411	Up	1032	111.641	Protein kinase domain-containing protein	Inten	6	6
DAP_Day0_Tolerant_vs_Sensitive	A0A804PJS0	Zm00001eb242690	1.8342	21.375	3.93694	0.000768163	0.0229449	Up	109	11.1044	HMA domain-containing protein	Inten	6	6
DAP_Day0_Tolerant_vs_Sensitive	A0A804PKB1	Zm00001eb246990	11.2435	10.6957	4.87787	8.23395e-05	0.00532143	Up	659	72.2164	Sister chromatid cohesion protein PDS5 B-B	Miss	5	0
DAP_Day0_Tolerant_vs_Sensitive	A0A804U8L6	Zm00001eb246750	-1.21168	17.3808	-7.44458	2.74009e-07	7.08346e-05	Down	371	41.0384	Outer envelope pore protein 37, chloroplastic	Inten	6	6
DAP_Day0_Tolerant_vs_Sensitive	B4F867	Zm00001eb211960	-17.708	13.1991	-5.29263	3.11914e-05	0.00291364	Down	331	35.5535	NAD(P)-binding Rossmann-fold superfamily protein	Miss	1	6
DAP_Day0_Tolerant_vs_Sensitive	B4FDJ7	Zm00001eb246630	-1.14012	17.7287	-5.5316	1.79507e-05	0.00197564	Down	248	27.7964	Glycine-rich protein	Inten	6	6
DAP_Day0_Tolerant_vs_Sensitive	B4FLP0	Zm00001eb229250	-1.4315	23.223	-4.7261	0.000117809	0.00661395	Down	386	42.1642	Glycerate dehydrogenase	Inten	6	6
DAP_Day0_Tolerant_vs_Sensitive	B4FPQ9	Zm00001eb222340	10.9148	9.79768	4.31838	0.000310003	0.0123628	Up	215	23.4354	Ras-related protein RABC2a	Miss	6	1
DAP_Day0_Tolerant_vs_Sensitive	B4FRM6	Zm00001eb230130	16.6715	12.9111	6.45891	2.23163e-06	0.000356888	Up	422	46.5022	Sialyltransferase-like protein 2	Miss	6	0
DAP_Day0_Tolerant_vs_Sensitive	B4FV64	Zm00001eb210280	12.5346	8.50493	5.25443	3.4089e-05	0.00308076	Up	339	36.9223	RNA-binding ASCH domain protein	Miss	6	0
DAP_Day0_Tolerant_vs_Sensitive	B4G266	Zm00001eb214130	9.84651	12.627	3.7133	0.00130556	0.0319661	Up	432	47.1922	Uncharacterized protein	Miss	6	2
DAP_Day0_Tolerant_vs_Sensitive	B6SLU3	Zm00001eb233300	-1.12943	16.2526	-3.47246	0.00230301	0.0446797	Down	493	52.5658	Aldehyde dehydrogenase	Inten	6	6
DAP_Day0_Tolerant_vs_Sensitive	B6SNZ1	Zm00001eb216460	-16.2509	9.75641	-6.51754	1.96291e-06	0.000320878	Down	132	13.6603	Chemocyanin	Miss	0	5
DAP_Day0_Tolerant_vs_Sensitive	B6SZT2	Zm00001eb214110	-10.0393	12.225	-4.62345	0.000150213	0.00776639	Down	208	23.8046	CCG-binding protein 1	Miss	1	5
DAP_Day0_Tolerant_vs_Sensitive	C0PCF2	Zm00001eb230940	12.3743	13.9776	7.11364	5.46184e-07	0.000116757	Up	243	26.724	Golgi SNAP receptor complex member 1	Miss	6	1
DAP_Day0_Tolerant_vs_Sensitive	C0PGT8	Zm00001eb233540	12.7909	10.6348	3.71604	0.00129713	0.0319661	Up	787	84.8063	Protein STRUBBELIG-RECEPTOR FAMILY 1	Miss	6	1
DAP_Day0_Tolerant_vs_Sensitive	C4J4Z2	Zm00001eb229580	-15.4944	9.56305	-6.90486	8.50371e-07	0.000162242	Down	408	44.7585	Cytochrome P450 89A2	Miss	0	5
DAP_Day0_Tolerant_vs_Sensitive	Q41740	Zm00001eb228530	-1.75851	18.5429	-3.81073	0.00103651	0.0279657	Down	823	92.8836	1,4-alpha-glucan branching enzyme	Inten	6	6
DAP_Day0_Tolerant_vs_Sensitive	Q94FY8	Zm00001eb237270	-1.18132	20.2403	-5.94382	7.01787e-06	0.000917772	Down	474	52.6358	Tocopherol cyclase, chloroplastic	Inten	6	6
DAP_Day0_Tolerant_vs_Sensitive	A0A1D6LGB1	Zm00001eb263060	7.7654	7.12825	3.90018	0.000838256	0.0246509	Up	167	18.4	Abscisic stress-ripening protein 2	Miss	5	1
DAP_Day0_Tolerant_vs_Sensitive	A0A1D6LNP9	Zm00001eb273010	11.4847	15.0651	4.79236	0.000100738	0.00601058	Up	396	43.9817	Phosphatase DCR2	Miss	6	2
DAP_Day0_Tolerant_vs_Sensitive	A0A1D6LPA4	Zm00001eb273460	10.5278	14.3034	3.65936	0.00148311	0.035077	Up	531	57.8429	Glycosyltransferases	Miss	6	2
DAP_Day0_Tolerant_vs_Sensitive	A0A1D6M509	Zm00001eb288800	13.8536	11.454	4.12541	0.000490673	0.0169389	Up	487	54.1466	Auxin transporter-like protein 1	Miss	6	1
DAP_Day0_Tolerant_vs_Sensitive	A0A1D6M557	Zm00001eb289000	7.57047	4.84642	3.79768	0.00106909	0.0284306	Up	347	38.5775	Solute carrier family 35 member F1	Miss	5	0
DAP_Day0_Tolerant_vs_Sensitive	A0A1D6M9S2	Zm00001eb292700	9.73188	11.8147	3.41235	0.0026513	0.0485272	Up	371	40.1564	Hydroxyproline-rich glycoprotein family protein	Miss	5	1
DAP_Day0_Tolerant_vs_Sensitive	A0A804PS93	Zm00001eb268760	1.34071	19.5205	4.3073	0.000318288	0.0124581	Up	219	24.3495	UMP-CMP kinase	Inten	6	6
DAP_Day0_Tolerant_vs_Sensitive	A0A804PTB9	Zm00001eb271750	-1.84554	19.2212	-12.3877	4.67493e-11	3.24791e-08	Down	710	80.4681	Prolyl endopeptidase	Inten	6	6
DAP_Day0_Tolerant_vs_Sensitive	A0A804PU05	Zm00001eb270700	10.276	13.388	3.59829	0.00171304	0.0382371	Up	648	69.4866	RecA family profile 1 domain-containing protein	Miss	6	2
DAP_Day0_Tolerant_vs_Sensitive	A0A804PUV7	Zm00001eb276260	-8.16491	3.91175	-3.57263	0.00181979	0.0394691	Down	189	20.5841	Biogenesis of lysosome-related organelles complex 1 subunit 1	Miss	0	4
DAP_Day0_Tolerant_vs_Sensitive	A0A804PW79	Zm00001eb277720	10.0748	7.84008	3.40072	0.00272444	0.0492437	Up	199	21.8981	Uncharacterized protein	Miss	5	1
DAP_Day0_Tolerant_vs_Sensitive	A0A804PXQ9	Zm00001eb275640	-1.06386	18.1924	-5.6899	1.24884e-05	0.0014927	Down	1087	122.035	Stromal processing peptidase chloroplastic	Inten	6	6
DAP_Day0_Tolerant_vs_Sensitive	A0A804Q111	Zm00001eb289230	7.33442	13.4155	3.52761	0.0020232	0.0420664	Up	106	11.963	Transmembrane protein 18	Miss	5	3
DAP_Day0_Tolerant_vs_Sensitive	A0A804Q4Q4	Zm00001eb297460	9.91551	10.7514	3.39779	0.00274315	0.0493458	Up	514	57.4097	Protein kinase domain-containing protein	Miss	4	0
DAP_Day0_Tolerant_vs_Sensitive	A0A804UCB8	Zm00001eb295120	8.6924	11.6432	4.55067	0.000178506	0.0085529	Up	452	52.5413	CDP-diacylglycerol--serine O-phosphatidyltransferase	Miss	6	2
DAP_Day0_Tolerant_vs_Sensitive	B4F816	Zm00001eb277780	10.8816	14.746	4.38256	0.000266123	0.011248	Up	521	56.6581	FAD-binding PCMH-type domain-containing protein	Miss	6	2
DAP_Day0_Tolerant_vs_Sensitive	B4F8J5	Zm00001eb293480	10.8388	14.1128	4.0413	0.000599379	0.0195261	Up	254	28.3437	Reticulon-like protein	Miss	5	1
DAP_Day0_Tolerant_vs_Sensitive	B4FIK0	Zm00001eb296350	14.7236	12.0891	4.01074	0.000644571	0.0204962	Up	318	35.7549	glucose-6-phosphate 1-epimerase	Miss	6	1
DAP_Day0_Tolerant_vs_Sensitive	B4FVL5	Zm00001eb260730	8.47674	10.5408	3.41244	0.00265076	0.0485272	Up	275	30.9319	E3 ubiquitin-protein ligase CHIP	Miss	5	1
DAP_Day0_Tolerant_vs_Sensitive	B6SGY0	Zm00001eb267030	14.2771	12.6884	5.2945	3.1056e-05	0.00291364	Up	71	7.56158	Subtilisin-chymotrypsin inhibitor CI-1B	Miss	6	2
DAP_Day0_Tolerant_vs_Sensitive	B6SHT3	Zm00001eb288540	8.7559	9.02323	3.93646	0.00076904	0.0229449	Up	190	21.1656	RNA recognition motif-containing protein	Miss	4	0
DAP_Day0_Tolerant_vs_Sensitive	B6SSB9	Zm00001eb268360	-1.21126	28.3892	-4.8889	8.02274e-05	0.00524593	Down	155	15.8707	Plastocyanin	Inten	6	6
DAP_Day0_Tolerant_vs_Sensitive	B6T8J6	Zm00001eb264580	9.62819	5.83134	3.77975	0.00111549	0.0290955	Up	172	18.9156	Glycosyltransferase family protein 28	Miss	5	0
DAP_Day0_Tolerant_vs_Sensitive	B6TX62	Zm00001eb295910	12.1741	11.4661	4.88556	8.08614e-05	0.00525646	Up	216	24.0929	Ras-related protein RABA1f	Miss	6	1
DAP_Day0_Tolerant_vs_Sensitive	O65101	Zm00001eb295610	-1.1711	26.4338	-4.61078	0.000154793	0.00785699	Down	142	14.9291	Photosystem I reaction center subunit VI, chloroplastic Short=PSI-H Light-harvesting complex I 11 kDa protein Precursor OS=Zea mays (Maize) Name=PSAH PE=1	Inten	6	6
DAP_Day0_Tolerant_vs_Sensitive	Q9M582	Zm00001eb297390	-1.09637	22.548	-5.0739	5.19552e-05	0.00409599	Down	287	31.5537	Hypersensitive induced reaction3	Inten	6	6
DAP_Day0_Tolerant_vs_Sensitive	A0A1D6HSY5	Zm00001eb300770	12.4793	9.84189	3.97841	0.000696074	0.0215531	Up	1079	116.169	Ankyrin repeat family protein / regulator of chromosome condensation (RCC1) family protein	Miss	6	1
DAP_Day0_Tolerant_vs_Sensitive	A0A1D6HUP9	Zm00001eb302300	10.825	7.09975	4.03477	0.000608758	0.0197287	Up	625	65.9918	Major facilitator superfamily protein	Miss	5	0
DAP_Day0_Tolerant_vs_Sensitive	A0A1D6HW80	Zm00001eb303710	15.9407	14.3545	3.69132	0.00137522	0.0331553	Up	427	45.7172	Glycerol-3-phosphate dehydrogenase [NAD(+)]	Miss	6	1
DAP_Day0_Tolerant_vs_Sensitive	A0A1D6I1V3	Zm00001eb309660	1.24912	21.4747	5.19639	3.90232e-05	0.00336265	Up	967	110.034	phosphoenolpyruvate carboxylase	Inten	6	6
DAP_Day0_Tolerant_vs_Sensitive	A0A1D6I3K8	Zm00001eb311610	9.96069	8.58538	4.2871	0.000333954	0.0129346	Up	492	51.7245	Glycosyltransferase	Miss	5	1
DAP_Day0_Tolerant_vs_Sensitive	A0A1D6I600	Zm00001eb315140	-13.6506	11.4022	-4.09491	0.000527611	0.0178742	Down	333	35.8129	Gibberellin receptor GID1L2	Miss	2	6
DAP_Day0_Tolerant_vs_Sensitive	A0A1D6I6U2	Zm00001eb316420	7.92462	15.1326	3.71576	0.00129798	0.0319661	Up	357	40.1853	Ribonuclease Z chloroplastic	Inten	6	4
DAP_Day0_Tolerant_vs_Sensitive	A0A1D6I9U6	Zm00001eb319660	1.31715	18.2554	3.97666	0.000698973	0.0215827	Up	415	45.0923	Phosphatase DCR2	Inten	6	6
DAP_Day0_Tolerant_vs_Sensitive	A0A1D6IBV0	Zm00001eb321770	11.5206	7.38237	3.44497	0.00245633	0.0463574	Up	623	69.0326	Protein VASCULAR ASSOCIATED DEATH 1 chloroplastic	Miss	5	0
DAP_Day0_Tolerant_vs_Sensitive	A0A1D6ICC2	Zm00001eb322130	16.3502	6.44787	6.31632	3.05452e-06	0.000446764	Up	1025	116.19	Disease resistance protein RPM1	Miss	6	0
DAP_Day0_Tolerant_vs_Sensitive	A0A1D6IGU1	Zm00001eb324590	8.99957	12.0967	3.46028	0.00236976	0.0452616	Up	614	68.4115	Alpha 14-glycosyltransferase family protein	Miss	6	2
DAP_Day0_Tolerant_vs_Sensitive	A0A1D6IJ70	Zm00001eb327150	-11.96	5.76488	-4.37581	0.00027043	0.0112588	Down	309	33.162	Putative carboxylesterase 18	Miss	0	5
DAP_Day0_Tolerant_vs_Sensitive	A0A1D6IKL7	Zm00001eb328490	13.7544	13.3571	7.78248	1.37558e-07	4.02394e-05	Up	581	65.4903	Calcium ion binding	Miss	5	0
DAP_Day0_Tolerant_vs_Sensitive	A0A1D6IKP8	Zm00001eb328640	11.5914	10.9392	5.50329	1.91595e-05	0.00204786	Up	583	63.8946	H/ACA ribonucleoprotein complex subunit 4	Miss	5	0
DAP_Day0_Tolerant_vs_Sensitive	A0A1D6IME4	Zm00001eb329870	9.19511	12.6902	3.68276	0.00140333	0.0335472	Up	422	46.4238	UDP-N-acetylglucosamine--dolichyl-phosphate N-acetylglucosaminephosphotransferase	Miss	6	2
DAP_Day0_Tolerant_vs_Sensitive	A0A804Q5N4	Zm00001eb300320	-2.83963	22.6259	-8.97941	1.35303e-08	5.78473e-06	Down	136	14.894	MD-2-related lipid-recognition domain-containing protein	Inten	6	6
DAP_Day0_Tolerant_vs_Sensitive	A0A804Q9C7	Zm00001eb306680	13.2001	12.9937	5.0526	5.46132e-05	0.00424532	Up	359	39.1587	RING-type domain-containing protein	Miss	6	1
DAP_Day0_Tolerant_vs_Sensitive	A0A804QAM5	Zm00001eb314270	6.40344	12.2829	3.93598	0.000769922	0.0229449	Up	163	18.2471	Mediator of RNA polymerase II transcription subunit 20	Miss	6	3
DAP_Day0_Tolerant_vs_Sensitive	A0A804QB76	Zm00001eb319660	1.13422	20.5615	5.02754	5.79188e-05	0.00435017	Up	276	30.2155	Inactive purple acid phosphatase 29	Inten	6	6
DAP_Day0_Tolerant_vs_Sensitive	A0A804QBT5	Zm00001eb321360	-1.35007	16.7879	-4.10483	0.000515295	0.0176188	Down	508	54.0021	Amidase domain-containing protein	Inten	6	6
DAP_Day0_Tolerant_vs_Sensitive	A0A804QC02	Zm00001eb321830	-20.2398	10.8485	-8.1701	6.35845e-08	2.19802e-05	Down	146	16.1534	C2 domain-containing protein	Miss	0	6
DAP_Day0_Tolerant_vs_Sensitive	A0A804QCD3	Zm00001eb316180	9.02085	5.02942	3.80279	0.00105621	0.0281553	Up	808	85.8452	Subtilisin-like protease SBT5.3	Miss	5	1
DAP_Day0_Tolerant_vs_Sensitive	A0A804QCY8	Zm00001eb318770	7.33436	9.79431	3.89325	0.000852174	0.0248411	Up	688	73.7337	RNA helicase	Miss	4	0
DAP_Day0_Tolerant_vs_Sensitive	A0A804UCW6	Zm00001eb302670	12.0538	11.6185	4.15186	0.000460737	0.016055	Up	759	85.5889	DDT domain-containing protein	Miss	6	1
DAP_Day0_Tolerant_vs_Sensitive	A0A804UDG3	Zm00001eb309680	10.7648	14.5428	4.98414	6.41276e-05	0.00459898	Up	85	9.5211	Phospho-2-dehydro-3-deoxyheptonate aldolase	Miss	6	2
DAP_Day0_Tolerant_vs_Sensitive	A0A979HLF6	Zm00001eb325010	10.6987	14.0279	3.60744	0.00167647	0.037724	Up	328	35.4918	COMPASS-like H3K4 histone methylase component WDR5B	Miss	6	2
DAP_Day0_Tolerant_vs_Sensitive	B4F8P0	Zm00001eb329730	1.12386	18.0079	4.31963	0.000309089	0.0123628	Up	450	46.6448	Eukaryotic aspartyl protease family protein	Inten	6	6
DAP_Day0_Tolerant_vs_Sensitive	B4F8U5	Zm00001eb314050	10.2676	13.1246	4.00567	0.000652388	0.0205438	Up	518	57.3496	TMEM87A protein	Miss	5	1
DAP_Day0_Tolerant_vs_Sensitive	B4F8Z4	Zm00001eb306280	9.38562	12.8347	3.51329	0.00209246	0.042757	Up	517	55.3985	Protein binding protein	Miss	6	2
DAP_Day0_Tolerant_vs_Sensitive	B4FBF2	Zm00001eb321330	-1.00017	20.8189	-6.4557	2.24741e-06	0.000356888	Down	525	57.6386	Carboxypeptidase	Inten	6	6
DAP_Day0_Tolerant_vs_Sensitive	B4FEI9	Zm00001eb300320	-3.22488	21.924	-10.9092	4.67762e-10	3.05861e-07	Down	151	16.3947	MD-2-related lipid recognition domain-containing protein / ML domain-containing protein	Inten	6	6
DAP_Day0_Tolerant_vs_Sensitive	B4FHB0	Zm00001eb314700	9.55386	11.7531	4.57051	0.0001703	0.00832928	Up	484	52.2266	Nucleoporin p58/p45	Miss	5	1
DAP_Day0_Tolerant_vs_Sensitive	B4G0W4	Zm00001eb305670	19.4045	11.0334	6.0904	5.04876e-06	0.000710405	Up	166	17.5536	Transmembrane protein 97	Miss	6	0
DAP_Day0_Tolerant_vs_Sensitive	B6SPN6	Zm00001eb317540	11.5949	5.9401	5.72013	1.16557e-05	0.00140831	Up	487	51.7252	Protein capI	Miss	6	0
DAP_Day0_Tolerant_vs_Sensitive	B6SQE2	Zm00001eb320190	-1.46851	20.6515	-4.75508	0.000110011	0.00630349	Down	105	10.9436	CDGSH iron-sulfur domain-containing protein NEET	Inten	6	6
DAP_Day0_Tolerant_vs_Sensitive	B6SRG3	Zm00001eb318610	-1.48639	19.5226	-4.99272	6.28496e-05	0.00456447	Down	123	12.7048	Uncharacterized protein	Inten	6	6
DAP_Day0_Tolerant_vs_Sensitive	B6SS53	Zm00001eb301260	13.6449	11.3924	27.1632	1.03343e-17	8.83663e-15	Up	186	18.8113	Early light-induced protein	Miss	6	0
DAP_Day0_Tolerant_vs_Sensitive	B6T6Q4	Zm00001eb316790	6.88314	10.8552	4.47163	0.00021535	0.00985118	Up	312	34.6282	ENT domain-containing protein	Miss	6	2
DAP_Day0_Tolerant_vs_Sensitive	B6T7P6	Zm00001eb317990	9.17625	12.5827	4.71471	0.000121026	0.00664798	Up	190	22.0973	Cilia- and flagella-associated protein 20	Miss	6	2
DAP_Day0_Tolerant_vs_Sensitive	B7ZZZ6	Zm00001eb325760	8.98589	6.40277	3.51235	0.00209712	0.0427735	Up	613	65.8763	WRKY transcription factor	Miss	5	0
DAP_Day0_Tolerant_vs_Sensitive	B8A0W3	Zm00001eb322470	14.7634	9.80566	3.46042	0.002369	0.0452616	Up	550	60.4266	SKU5 similar 4	Miss	6	1
DAP_Day0_Tolerant_vs_Sensitive	B8A3K0	Zm00001eb300120	1.03342	18.962	3.82931	0.00099183	0.0272227	Up	222	25.1177	Glutathione S-transferase	Inten	6	6
DAP_Day0_Tolerant_vs_Sensitive	C0HFN2	Zm00001eb316910	-17.6379	9.98264	-38.0795	1.05944e-20	1.17767e-17	Down	345	38.1281	NAD(P)-binding Rossmann-fold superfamily protein	Miss	0	6
DAP_Day0_Tolerant_vs_Sensitive	C0PPJ0	Zm00001eb310990	-1.34659	19.3208	-4.41619	0.000245675	0.0107062	Down	132	14.4138	Uncharacterized protein	Inten	6	6
DAP_Day0_Tolerant_vs_Sensitive	A0A1D6FPR7	Zm00001eb348790	7.32958	5.58656	3.56737	0.00184251	0.0397139	Up	183	19.4138	Putative patellin family protein	Miss	4	0
DAP_Day0_Tolerant_vs_Sensitive	A0A1D6G7A2	Zm00001eb365850	17.6624	5.37992	68.2485	6.3576e-26	2.3807e-22	Up	862	93.2155	Receptor-like serine/threonine-protein kinase	Miss	6	0
DAP_Day0_Tolerant_vs_Sensitive	A0A804QMD1	Zm00001eb336100	15.0747	11.0231	7.7022	1.61806e-07	4.4966e-05	Up	158	18.3009	Uncharacterized protein	Miss	6	1
DAP_Day0_Tolerant_vs_Sensitive	A0A804QNF3	Zm00001eb352700	10.1343	6.37522	3.64398	0.00153796	0.0357822	Up	420	42.8706	Uncharacterized protein	Miss	5	0
DAP_Day0_Tolerant_vs_Sensitive	A0A804QSL4	Zm00001eb355080	12.8135	10.3274	4.99011	6.32357e-05	0.00456447	Up	757	77.8089	Protein kinase domain-containing protein	Miss	6	1
DAP_Day0_Tolerant_vs_Sensitive	A0A804QTV1	Zm00001eb359240	-11.9441	12.9165	-3.75707	0.00117706	0.0302177	Down	61	6.20314	Uncharacterized protein	Inten	6	6
DAP_Day0_Tolerant_vs_Sensitive	A0A804QVL1	Zm00001eb364840	-11.6242	8.58202	-4.2047	0.000406296	0.0148078	Down	132	14.0597	peptidylprolyl isomerase	Miss	0	4
DAP_Day0_Tolerant_vs_Sensitive	A0A804QZ80	Zm00001eb366380	7.10908	4.81252	3.52732	0.00202461	0.0420664	Up	310	33.6958	Phytolongin Phyl1.1	Miss	5	0
DAP_Day0_Tolerant_vs_Sensitive	A0A804R032	Zm00001eb371040	15.8875	13.3591	4.29062	0.000331169	0.0128716	Up	170	19.4023	Oxysterol-binding protein-related protein 3A	Miss	6	1
DAP_Day0_Tolerant_vs_Sensitive	A0A804UGQ2	Zm00001eb352850	10.1104	6.86878	3.50243	0.00214658	0.0433055	Up	257	29.2889	Transcription initiation factor IIF subunit beta	Miss	5	0
DAP_Day0_Tolerant_vs_Sensitive	A0A804UHA3	Zm00001eb357430	7.23797	13.0691	3.51875	0.00206579	0.0425013	Up	333	37.2993	Esterase D14L	Miss	6	3
DAP_Day0_Tolerant_vs_Sensitive	B4FB80	Zm00001eb354270	-1.01543	23.043	-4.19718	0.000413631	0.0149947	Down	201	20.9741	Thioredoxin F2 chloroplastic	Inten	6	6
DAP_Day0_Tolerant_vs_Sensitive	B4FBM4	Zm00001eb350910	10.3443	14.3267	4.37364	0.000271827	0.0112747	Up	335	36.7139	Peroxisomal adenine nucleotide carrier 1	Miss	6	2
DAP_Day0_Tolerant_vs_Sensitive	B4FID4	Zm00001eb347660	-1.20137	21.729	-5.41452	2.35149e-05	0.00235488	Down	312	34.3849	Aldo-keto reductase family 4 member C9	Inten	6	6
DAP_Day0_Tolerant_vs_Sensitive	B4FJV4	Zm00001eb336030	-1.18539	19.3264	-3.98421	0.000686535	0.0214369	Down	331	35.0396	Putative carboxylesterase 15	Inten	6	6
DAP_Day0_Tolerant_vs_Sensitive	B4FT53	Zm00001eb333150	15.1847	12.7802	5.24725	3.4663e-05	0.00310737	Up	476	50.7911	Serpin-Z1	Miss	6	1
DAP_Day0_Tolerant_vs_Sensitive	B4FTK9	Zm00001eb346870	-1.83489	19.6062	-5.52615	1.81773e-05	0.00198097	Down	241	25.7177	Alpha/beta-Hydrolases superfamily protein	Inten	6	6
DAP_Day0_Tolerant_vs_Sensitive	B4FU05	Zm00001eb368400	13.8844	9.66606	6.69897	1.32331e-06	0.000237256	Up	241	26.7462	BAG family molecular chaperone regulator 4	Miss	6	0
DAP_Day0_Tolerant_vs_Sensitive	B4FU57	Zm00001eb369690	9.26128	13.679	4.31218	0.000314614	0.0123823	Up	220	24.4751	Partner of Nob1	Miss	6	2
DAP_Day0_Tolerant_vs_Sensitive	B6SJU2	Zm00001eb346540	15.0289	13.2749	4.31442	0.000312942	0.0123796	Up	175	18.4048	DUF538 family protein	Miss	6	1
DAP_Day0_Tolerant_vs_Sensitive	B6SLR7	Zm00001eb338070	7.29412	13.7329	3.53245	0.00200032	0.0417962	Up	330	33.9426	Glyoxylate reductase	Miss	6	3
DAP_Day0_Tolerant_vs_Sensitive	B6SSE1	Zm00001eb356100	13.5217	9.68329	7.28161	3.84144e-07	8.89614e-05	Up	106	11.9086	Transcription initiation factor IIA subunit 2	Miss	6	0
DAP_Day0_Tolerant_vs_Sensitive	B6TTA1	Zm00001eb347530	13.276	6.75508	4.04075	0.00060016	0.0195261	Up	539	59.0707	Cellulase containing protein	Miss	5	0
DAP_Day0_Tolerant_vs_Sensitive	B7ZXT7	Zm00001eb337830	13.0639	9.2048	4.7393	0.00011419	0.00650941	Up	282	28.9794	Late embryogenesis abundant (LEA) hydroxyproline-rich glycoprotein family	Miss	6	0
DAP_Day0_Tolerant_vs_Sensitive	B7ZZ56	Zm00001eb360890	-1.13498	20.8247	-4.44068	0.000231786	0.0103892	Down	480	52.0675	Glycosyltransferase	Inten	6	6
DAP_Day0_Tolerant_vs_Sensitive	C0HF91	Zm00001eb334060	10.0156	13.6616	4.41746	0.000244932	0.0107062	Up	354	38.0128	DUF1664 domain-containing protein	Miss	6	2
DAP_Day0_Tolerant_vs_Sensitive	C0P5R2	Zm00001eb364910	14.3618	14.5141	4.90974	7.6387e-05	0.00511777	Up	500	55.3906	Protein YLS7	Miss	6	1
DAP_Day0_Tolerant_vs_Sensitive	C0P6F6	Zm00001eb366080	10.4999	14.5429	4.21144	0.000399834	0.0147509	Up	792	88.917	Putative methyltransferase PMT25	Miss	6	2
DAP_Day0_Tolerant_vs_Sensitive	C4JAX7	Zm00001eb347070	-1.26466	21.5886	-10.0164	2.10137e-09	1.17939e-06	Down	472	52.4518	UDP-sulfoquinovose synthase chloroplastic	Inten	6	6
DAP_Day0_Tolerant_vs_Sensitive	K7VKS0	Zm00001eb360800	-1.15148	21.0068	-5.13554	4.49793e-05	0.00362312	Down	502	56.7185	phosphoethanolamine N-methyltransferase	Inten	6	6
DAP_Day0_Tolerant_vs_Sensitive	K7VV41	Zm00001eb348710	-1.52446	18.4615	-9.6271	4.16389e-09	2.1039e-06	Down	540	58.0934	Amidophosphoribosyltransferase	Inten	6	6
DAP_Day0_Tolerant_vs_Sensitive	K7VWG1	Zm00001eb351930	10.7303	13.8276	3.57655	0.00180308	0.0392231	Up	662	71.9277	Exocyst subunit Exo70 family protein	Miss	6	2
DAP_Day0_Tolerant_vs_Sensitive	O48558	Zm00001eb332790	8.8928	7.34033	4.33179	0.000300276	0.0121377	Up	112	12.4905	Large ribosomal subunit protein eL30	Miss	5	0
DAP_Day0_Tolerant_vs_Sensitive	A0A1D6NUR1	Zm00001eb375840	-1.04617	16.2708	-5.58638	1.5828e-05	0.00177722	Down	345	37.7022	2-oxoglutarate (2OG) and Fe(II)-dependent oxygenase superfamily protein	Inten	6	6
DAP_Day0_Tolerant_vs_Sensitive	A0A1D6PK48	Zm00001eb403210	11.5209	14.3599	4.07731	0.000550171	0.0181475	Up	468	48.6309	La-related protein 1C	Miss	5	1
DAP_Day0_Tolerant_vs_Sensitive	A0A804QYR4	Zm00001eb371550	-17.5716	8.98392	-8.65762	2.47799e-08	9.83764e-06	Down	220	24.0356	EF-hand domain-containing protein	Miss	0	6
DAP_Day0_Tolerant_vs_Sensitive	A0A804R446	Zm00001eb379090	10.5653	9.21165	5.30001	3.06614e-05	0.0029131	Up	371	40.3524	Nucleoside phosphorylase domain-containing protein	Miss	6	1
DAP_Day0_Tolerant_vs_Sensitive	A0A804R5S9	Zm00001eb381590	1.45609	16.3743	6.8016	1.06078e-06	0.000193305	Up	520	55.7195	PDZ domain-containing protein	Inten	6	6
DAP_Day0_Tolerant_vs_Sensitive	A0A804R778	Zm00001eb394150	-16.0847	10.4323	-9.18016	9.33802e-09	4.51293e-06	Down	477	54.2179	Cytochrome P450 709B2	Miss	1	6
DAP_Day0_Tolerant_vs_Sensitive	A0A804R7W3	Zm00001eb395650	11.9384	7.54797	7.41049	2.93988e-07	7.26216e-05	Up	148	16.6249	RNA-metabolising metallo-beta-lactamase family protein	Miss	5	0
DAP_Day0_Tolerant_vs_Sensitive	A0A804R8N4	Zm00001eb397870	10.388	13.4986	3.99606	0.000667462	0.0209591	Up	432	49.326	Myosin heavy chain-related	Miss	5	1
DAP_Day0_Tolerant_vs_Sensitive	A0A804R9U6	Zm00001eb398550	10.8045	9.53168	3.44116	0.00247835	0.0465788	Up	200	22.0794	Uncharacterized protein	Miss	4	0
DAP_Day0_Tolerant_vs_Sensitive	A0A804UKQ9	Zm00001eb400650	9.91041	13.8576	4.42632	0.000239829	0.0105791	Up	237	26.3387	Cytochrome b5 heme-binding domain-containing protein	Miss	6	2
DAP_Day0_Tolerant_vs_Sensitive	B4F9J7	Zm00001eb400470	-1.03967	21.4326	-4.93949	7.12236e-05	0.00494826	Down	162	17.6219	Cathepsin propeptide inhibitor domain-containing protein	Inten	6	6
DAP_Day0_Tolerant_vs_Sensitive	B4FAV9	Zm00001eb402260	9.52986	9.38843	3.5662	0.00184756	0.0397243	Up	441	48.0352	Protein kinase 2B chloroplastic	Miss	4	0
DAP_Day0_Tolerant_vs_Sensitive	B4FGI3	Zm00001eb401140	-14.1177	9.12218	-3.65471	0.00149948	0.035389	Down	193	19.3453	Mitochondrial import inner membrane translocase subunit TIM22-2	Miss	0	5
DAP_Day0_Tolerant_vs_Sensitive	B4FHR2	Zm00001eb404430	10.6899	8.68361	3.80558	0.00104923	0.0281014	Up	357	39.5467	Protein SRG1	Miss	6	1
DAP_Day0_Tolerant_vs_Sensitive	B4FSL7	Zm00001eb391450	12.0743	4.98433	5.24205	3.50847e-05	0.00312002	Up	282	30.542	Beta-expansin 1a	Miss	5	0
DAP_Day0_Tolerant_vs_Sensitive	B4G155	Zm00001eb397010	11.6627	4.79959	5.15672	4.28075e-05	0.00349889	Up	391	43.0991	Uncharacterized protein	Miss	5	0
DAP_Day0_Tolerant_vs_Sensitive	B6SKI7	Zm00001eb390680	13.3565	10.57	8.83211	1.78192e-08	7.33623e-06	Up	491	53.7203	Camphor resistance CrcB family protein	Miss	6	0
DAP_Day0_Tolerant_vs_Sensitive	B6TGL3	Zm00001eb377530	-15.3167	8.11152	-4.41467	0.000246562	0.0107062	Down	243	25.961	Proteasome subunit beta	Miss	0	5
DAP_Day0_Tolerant_vs_Sensitive	B6TGN3	Zm00001eb394100	11.1957	14.6357	4.53431	0.000185574	0.00874083	Up	495	55.0942	Low temperature viability protein	Miss	6	2
DAP_Day0_Tolerant_vs_Sensitive	B6TM55	Zm00001eb397180	-1.13493	24.7446	-4.72335	0.000118577	0.00662364	Down	250	27.3076	L-ascorbate peroxidase	Inten	6	6
DAP_Day0_Tolerant_vs_Sensitive	B6TNT1	Zm00001eb381520	-16.2293	9.47607	-51.415	2.20741e-23	4.08959e-20	Down	484	51.8592	Lipid binding protein	Miss	0	6
DAP_Day0_Tolerant_vs_Sensitive	B6TNT9	Zm00001eb402540	8.91544	12.0765	4.62128	0.00015099	0.00777038	Up	533	56.3715	Ubiquilin-1	Miss	6	2
DAP_Day0_Tolerant_vs_Sensitive	B6UHT6	Zm00001eb400430	1.25041	19.8707	4.37589	0.000270379	0.0112588	Up	125	13.1821	DNA-directed RNA polymerase subunit beta	Inten	6	6
DAP_Day0_Tolerant_vs_Sensitive	B8A1M2	Zm00001eb381670	1.0833	20.9597	5.416	2.34348e-05	0.00235488	Up	138	15.0729	Thioredoxin domain-containing protein	Inten	6	6
DAP_Day0_Tolerant_vs_Sensitive	B8A2X4	Zm00001eb397870	10.0093	12.4193	4.09494	0.000527565	0.0178742	Up	442	50.5255	Myosin heavy chain-related	Miss	5	1
DAP_Day0_Tolerant_vs_Sensitive	C0HH81	Zm00001eb394530	-2.13151	19.3557	-10.0108	2.12197e-09	1.17939e-06	Down	336	36.254	NAD(P)-binding Rossmann-fold superfamily protein	Inten	6	6
DAP_Day0_Tolerant_vs_Sensitive	C0HIJ7	Zm00001eb394150	-13.7413	10.7335	-5.42279	2.307e-05	0.00235272	Down	527	59.7078	Cytochrome P450 709B2	Miss	1	6
DAP_Day0_Tolerant_vs_Sensitive	K7V9G4	Zm00001eb373560	13.7512	12.7324	75.8742	7.1018e-27	7.89436e-23	Up	865	90.7868	Putative DUF231 domain containing family protein	Miss	6	0
DAP_Day0_Tolerant_vs_Sensitive	K7VK29	Zm00001eb398800	8.76785	7.12208	4.69712	0.000126169	0.00677533	Up	329	35.9456	4-hydroxy-tetrahydrodipicolinate reductase 2 chloroplastic	Miss	6	1
DAP_Day0_Tolerant_vs_Sensitive	K7VL66	Zm00001eb393300	11.5251	9.05556	3.74785	0.00120305	0.0305323	Up	497	52.5889	Putative WRKY DNA-binding domain superfamily protein	Miss	5	0
DAP_Day0_Tolerant_vs_Sensitive	K7W544	Zm00001eb373120	1.28751	19.7693	3.49506	0.00218401	0.0435793	Up	330	35.1214	Putative carboxylesterase 2	Inten	6	6
DAP_Interaction	A0A1D6GVK9	Zm00001eb227230	1.69865	16.9081	4.51454	0.000194491	0.0313327	Up	114	11.8485	Uncharacterized protein	Inten	12	12
DAP_Interaction	A0A804PWA6	Zm00001eb279480	-19.3326	6.46912	-4.57686	0.000167757	0.0303063	Down	949	100.926	Uncharacterized protein	Miss	3	5
DAP_Interaction	B4F9F2	Zm00001eb027820	-14.8313	12.1186	-4.41853	0.00024431	0.0346361	Down	605	65.208	Outer arm dynein light chain 1 protein (Protein binding protein)	Miss	11	5
DAP_Interaction	B4FZZ2	Zm00001eb242390	1.07485	24.8084	5.51675	1.85747e-05	0.0098322	Up	172	18.3618	Peptidyl-prolyl cis-trans isomerase (PPIase) (EC 5.2.1.8)	Inten	12	12
DAP_Interaction	C0PEH4	Zm00001eb231840	-12.2792	10.1657	-21.2436	1.43719e-15	3.19516e-12	Down	436	48.1062	MraW methylase family protein	Miss	12	6
DAP_Interaction	A0A096PRE6	Zm00001eb024700	1.25216	23.3184	4.31825	0.000310099	0.0378797	Up	382	40.8392	Fibrillin1	Inten	12	12
DAP_Interaction	A0A1D6K560	Zm00001eb019290	-8.67121	9.09092	-4.62317	0.000150313	0.0291146	Down	534	62.1251	Splicing factor arginine/serine-rich	Miss	11	6
DAP_Interaction	A0A1D6K6V6	Zm00001eb021220	-11.9309	5.52385	-4.57366	0.000169035	0.0303063	Down	347	38.821	HIT zinc finger family protein	Miss	1	6
DAP_Interaction	A0A1D6K8P1	Zm00001eb023810	1.06422	22.7455	4.56473	0.000172654	0.0304638	Up	259	28.4325	peptide-methionine (S)-S-oxide reductase	Inten	12	12
DAP_Interaction	A0A1D6KCZ2	Zm00001eb028030	1.44811	25.4578	4.12063	0.000496286	0.0448513	Up	482	52.7899	alanine transaminase	Inten	12	12
DAP_Interaction	A0A1D6KKS1	Zm00001eb037280	2.17129	12.5917	4.73692	0.000114835	0.0245482	Up	234	23.8632	peptidylprolyl isomerase	Miss	0	12
DAP_Interaction	A0A1D6KQR6	Zm00001eb043540	-13.2166	4.8232	-4.13892	0.000475144	0.0437417	Down	756	83.3116	Sphingoid long-chain bases kinase 1	Miss	1	5
DAP_Interaction	A0A1D6L8J3	Zm00001eb061800	-23.8953	8.72179	-5.32718	2.87872e-05	0.0110344	Down	1076	120.755	Cellulose synthase	Miss	6	5
DAP_Interaction	A0A804LFC0	Zm00001eb007250	-11.2801	4.40019	-6.02109	5.89753e-06	0.00441361	Down	368	40.8081	Syntaxin 6 N-terminal domain-containing protein	Miss	2	6
DAP_Interaction	A0A804LI35	Zm00001eb012570	2.1039	19.7193	4.24178	0.000371977	0.0396379	Up	288	30.4573	Gnk2-homologous domain-containing protein	Inten	12	12
DAP_Interaction	A0A804LLJ1	Zm00001eb019440	-9.18392	11.5934	-4.24773	0.000366748	0.0396379	Down	96	10.3606	Uncharacterized protein	Miss	7	12
DAP_Interaction	A0A804LSG9	Zm00001eb033150	-16.5926	13.6027	-46.284	1.92528e-22	7.13379e-19	Down	417	46.0999	BGGP Beta-1-3-galactosyl-O-glycosyl-glycoprotein	Miss	12	6
DAP_Interaction	B4FCX1	Zm00001eb037330	-13.691	11.53	-4.4954	0.000203534	0.0318069	Down	262	30.334	60S ribosomal protein L7-1	Miss	11	7
DAP_Interaction	B4G1F1	Zm00001eb009170	-21.1554	6.78837	-9.75614	3.31279e-09	4.60312e-06	Down	408	45.7544	HSF-type DNA-binding domain-containing protein	Miss	6	5
DAP_Interaction	B6SWH3	Zm00001eb029470	-19.7595	7.80564	-5.27623	3.24035e-05	0.0116193	Down	690	74.8299	Lectin-like receptor kinase 7	Miss	6	4
DAP_Interaction	B6TNI0	Zm00001eb013850	-16.9742	9.47016	-4.80176	9.8525e-05	0.0221163	Down	170	18.061	Uncharacterized protein	Miss	9	7
DAP_Interaction	B6U032	Zm00001eb049140	-7.23359	3.00527	-12.7505	2.74379e-11	4.35714e-08	Down	353	38.4582	Mpv17 / PMP22 family protein	Miss	6	0
DAP_Interaction	B8A239	Zm00001eb004670	-10.2127	5.23252	-4.76826	0.000106636	0.0232425	Down	384	43.2679	Heat stress transcription factor A-6b	Miss	1	6
DAP_Interaction	A0A1D6J9U9	Zm00001eb426220	-11.7277	5.51274	-5.16999	4.15024e-05	0.0135689	Down	1437	159.051	CLIP-associated protein	Miss	1	6
DAP_Interaction	A0A1D6JCE4	Zm00001eb428910	-20.3738	9.77975	-4.49029	0.000206018	0.0318069	Down	1085	120.343	Argonaute1b	Miss	8	6
DAP_Interaction	A0A804RNP0	Zm00001eb424990	-14.6084	12.6909	-4.53897	0.000183534	0.0313327	Down	718	79.789	Glycoside hydrolase family 5 domain-containing protein	Miss	7	11
DAP_Interaction	B4FFP5	Zm00001eb422680	-12.7106	4.73041	-4.21969	0.000392055	0.0396993	Down	626	67.1029	Threonylcarbamoyladenosine tRNA methylthiotransferase	Miss	1	5
DAP_Interaction	K7TQ63	Zm00001eb425140	-15.2928	6.16072	-4.41556	0.000246045	0.0346361	Down	1493	161.426	Uncharacterized protein	Miss	5	5
DAP_Interaction	K7TXI5	Zm00001eb433540	1.5573	24.6664	4.15887	0.000453122	0.042327	Up	248	26.5864	Chlorophyll a-b binding protein, chloroplastic	Inten	12	12
DAP_Interaction	A0A1D6E3M8	Zm00001eb074380	-19.6468	8.70657	-4.20539	0.000405632	0.0405991	Down	999	108.182	Putative copper-transporting ATPase HMA5	Miss	5	6
DAP_Interaction	A0A1D6EE69	Zm00001eb086720	-13.3269	4.73092	-4.27457	0.000344065	0.0389259	Down	967	105.875	RING/FYVE/PHD zinc finger superfamily protein	Miss	2	5
DAP_Interaction	A0A1D6EEN1	Zm00001eb087350	-17.6363	6.98585	-5.35902	2.67384e-05	0.0107753	Down	588	66.3369	peptidylprolyl isomerase	Miss	1	6
DAP_Interaction	A0A1D6EF10	Zm00001eb088250	-17.8837	12.618	-4.37008	0.000274136	0.0347898	Down	598	67.2267	Leunig-related6	Miss	10	7
DAP_Interaction	A0A1D6ESI7	Zm00001eb102150	-16.8428	14.1808	-4.17123	0.000439982	0.041802	Down	453	51.3156	Myosin heavy chain-related	Miss	11	7
DAP_Interaction	A0A1D6EZI9	Zm00001eb107620	-13.5834	10.8957	-31.8338	4.12204e-19	1.14551e-15	Down	121	13.7216	Bet1-like protein	Miss	12	6
DAP_Interaction	A0A1D6F2H1	Zm00001eb110390	-13.2518	4.66233	-5.02565	5.81752e-05	0.0157726	Down	569	62.465	Cytochrome P450 CYP727A4	Miss	1	5
DAP_Interaction	A0A804MPP8	Zm00001eb102480	-1.69765	19.173	-4.29998	0.000323874	0.0387031	Down	878	98.6242	Amine oxidase domain-containing protein	Inten	12	12
DAP_Interaction	A0A804MST0	Zm00001eb108910	1.78543	16.2584	5.82465	9.18934e-06	0.00567493	Up	213	22.7938	Glyceraldehyde-3-phosphate dehydrogenase A	Inten	12	12
DAP_Interaction	B4FS17	Zm00001eb071800	1.30451	24.462	5.35256	2.71419e-05	0.0107753	Up	351	38.3651	Thylakoid lumenal 29 kDa protein chloroplastic	Inten	12	12
DAP_Interaction	B4FT08	Zm00001eb092570	-8.1042	4.27781	-5.41379	2.35549e-05	0.0104735	Down	366	39.5721	Dcp1-like decapping family protein	Miss	0	7
DAP_Interaction	B4FXB0	Zm00001eb066480	1.59963	23.1875	4.07432	0.000554105	0.0485313	Up	253	27.1099	Chlorophyll a-b binding protein, chloroplastic	Inten	12	12
DAP_Interaction	B6SU61	Zm00001eb118450	1.05771	21.4498	4.19921	0.00041164	0.0405991	Up	315	34.1499	Tic62 protein	Inten	12	12
DAP_Interaction	B6SV21	Zm00001eb102480	-1.68868	20.4447	-4.41008	0.00024927	0.0346361	Down	877	98.4961	Cyclopropane fatty acid synthase	Inten	12	12
DAP_Interaction	O24574	Zm00001eb092540	1.10136	29.2976	4.46519	0.000218672	0.033142	Up	170	19.0907	Ribulose bisphosphate carboxylase small subunit, chloroplastic	Inten	12	12
DAP_Interaction	Q5GAU6	Zm00001eb078570	-13.99	14.7298	-5.74782	1.09429e-05	0.00640219	Down	294	31.5617	NAD(P)-binding Rossmann-fold superfamily protein	Miss	12	7
DAP_Interaction	A0A1D6MS18	Zm00001eb130620	-11.2657	12.4991	-5.14549	4.39454e-05	0.0137406	Down	429	47.064	UDP-glucuronate decarboxylase	Miss	12	7
DAP_Interaction	A0A1D6MZN9	Zm00001eb139420	-21.1775	6.52377	-5.84321	8.8106e-06	0.00567493	Down	414	44.2965	Uncharacterized protein	Miss	4	5
DAP_Interaction	A0A1D6N2G4	Zm00001eb142530	-12.4327	12.9286	-5.04083	5.61414e-05	0.0156017	Down	477	51.622	tRNA (adenine(58)-N(1))-methyltransferase non-catalytic subunit TRM6	Miss	12	7
DAP_Interaction	A0A1D6NHN6	Zm00001eb158760	1.36578	17.8858	4.43239	0.000236393	0.0345756	Up	269	29.3082	5'-deoxynucleotidase	Inten	12	12
DAP_Interaction	A0A804N6F5	Zm00001eb138650	1.80721	27.5291	5.08501	5.06212e-05	0.014808	Up	217	23.3833	Photosystem I reaction center subunit N, chloroplastic	Inten	12	12
DAP_Interaction	A0A804NCW2	Zm00001eb152100	-13.5781	9.17989	-6.51014	1.99489e-06	0.00170579	Down	132	14.6686	Uncharacterized protein	Miss	11	6
DAP_Interaction	A0A804NIH3	Zm00001eb118540	-13.2895	11.3744	-4.39224	0.000260065	0.0347898	Down	410	45.9822	non-specific serine/threonine protein kinase	Inten	9	9
DAP_Interaction	B4F9N6	Zm00001eb156690	-17.1435	5.9218	-4.39081	0.000260954	0.0347898	Down	369	40.1454	Cytochrome b561 and DOMON domain-containing protein	Miss	4	4
DAP_Interaction	B4FKH7	Zm00001eb139860	1.11889	20.8507	4.12524	0.000490867	0.0447252	Up	135	14.8607	Cytochrome b5	Inten	12	12
DAP_Interaction	B4FVX8	Zm00001eb124210	-27.3387	9.30298	-7.46616	2.62092e-07	0.000323713	Down	175	18.4259	Dirigent protein	Miss	7	5
DAP_Interaction	C0P347	Zm00001eb146330	-12.589	13.147	-5.1198	4.66648e-05	0.0140196	Down	504	55.9859	Protein kinase domain-containing protein	Miss	12	7
DAP_Interaction	C0PG74	Zm00001eb128190	-11.1843	5.16686	-4.15951	0.000452432	0.042327	Down	807	88.5175	Putative splicing factor 3A subunit 1	Miss	2	6
DAP_Interaction	A0A804NQ24	Zm00001eb177380	-15.3619	10.8409	-4.37823	0.000268875	0.0347898	Down	741	78.8068	GBF-interacting protein 1 N-terminal domain-containing protein	Miss	10	7
DAP_Interaction	A0A804NTM8	Zm00001eb185350	-17.8883	12.954	-4.26108	0.000355285	0.0391024	Down	343	38.9897	PH domain-containing protein	Miss	10	7
DAP_Interaction	A0A804NY04	Zm00001eb194760	2.00309	13.5824	4.18003	0.000430867	0.041648	Up	96	10.4505	Uncharacterized protein	Inten	12	12
DAP_Interaction	B4F9U4	Zm00001eb187140	-14.4829	9.12092	-4.35961	0.00028105	0.0351028	Down	375	41.1369	E3 ubiquitin-protein ligase	Miss	9	6
DAP_Interaction	B4FBE0	Zm00001eb196630	-1.5373	18.8201	-4.28513	0.000335525	0.0387031	Down	458	48.0644	Glycosyltransferase	Inten	12	12
DAP_Interaction	B4FW68	Zm00001eb185250	-13.4714	13.8131	-5.47656	2.03769e-05	0.010047	Down	718	77.4336	Phenylalanine ammonia-lyase	Miss	12	7
DAP_Interaction	B6SQV5	Zm00001eb171230	1.1783	28.2796	4.28698	0.000334047	0.0387031	Up	128	13.0607	Photosystem II 10 kDa polypeptide, chloroplastic	Inten	12	12
DAP_Interaction	B6SRY5	Zm00001eb165630	1.64673	21.315	4.65156	0.000140536	0.0278964	Up	491	52.3402	Glycosyltransferase	Inten	12	12
DAP_Interaction	K7TVP4	Zm00001eb178320	-1.49035	15.2364	-5.20462	3.82812e-05	0.012895	Down	702	77.0849	NADPH--cytochrome P450 reductase	Inten	12	12
DAP_Interaction	K7TWW5	Zm00001eb172230	-22.5279	6.97013	-5.37134	2.5986e-05	0.0107753	Down	949	105.236	CslF6-2	Miss	5	3
DAP_Interaction	K7TZ17	Zm00001eb167530	-1.24361	19.4103	-4.98105	6.45953e-05	0.0170962	Down	502	52.7967	Glycosyltransferase	Inten	12	12
DAP_Interaction	A0A1D6GDM6	Zm00001eb211030	1.3788	21.9518	5.14012	4.45001e-05	0.0137406	Up	689	73.9412	DPP6 N-terminal domain-like protein	Inten	12	12
DAP_Interaction	A0A1D6GIY0	Zm00001eb216010	-12.1749	4.11755	-4.41098	0.000248735	0.0346361	Down	1098	122.97	Protein kinase superfamily protein	Miss	2	5
DAP_Interaction	A0A1D6GX81	Zm00001eb228940	-15.2281	6.20426	-4.49601	0.000203238	0.0318069	Down	918	98.2057	Transcription elongation factor (TFIIS) family protein	Miss	5	5
DAP_Interaction	A0A1D6H438	Zm00001eb236180	19.1195	5.96995	4.51455	0.000194484	0.0313327	Up	435	45.6089	Pectin lyase-like superfamily protein	Miss	5	2
DAP_Interaction	A0A1D6H7G4	Zm00001eb240400	-15.7482	11.5335	-4.36813	0.000275414	0.0347898	Down	708	76.3411	NSP (Nuclear shuttle protein)-interacting GTPase	Miss	10	6
DAP_Interaction	A0A1D6HDL5	Zm00001eb247630	-1.56563	19.0657	-5.27778	3.22868e-05	0.0116193	Down	719	77.4005	Phenylalanine ammonia-lyase	Inten	12	12
DAP_Interaction	A0A1D6HDL9	Zm00001eb247650	-13.2309	4.91928	-4.28837	0.000332946	0.0387031	Down	704	75.8359	Phenylalanine ammonia-lyase	Miss	5	1
DAP_Interaction	A0A1D6HJM8	Zm00001eb253900	-18.4316	5.79639	-4.51862	0.000192614	0.0313327	Down	1279	143.946	RNA helicase	Miss	2	5
DAP_Interaction	A0A1D6HLS2	Zm00001eb256520	1.24717	20.6657	4.2216	0.000390281	0.0396993	Up	188	21.3986	Thioredoxin-like 3-1 chloroplastic	Inten	12	12
DAP_Interaction	A0A804P5Y7	Zm00001eb210560	-14.8744	12.7207	-4.17207	0.00043911	0.041802	Down	239	26.0302	Exosome complex exonuclease RRP46	Miss	11	7
DAP_Interaction	A0A804PA10	Zm00001eb219790	-11.3066	5.66966	-4.54192	0.000182252	0.0313327	Down	491	51.9862	Protein DETOXIFICATION	Miss	0	7
DAP_Interaction	A0A804PDL1	Zm00001eb229240	-15.6513	5.20296	-4.28238	0.00033773	0.0387031	Down	477	51.852	GDSL esterase/lipase EXL3	Miss	5	1
DAP_Interaction	B4FPQ9	Zm00001eb222340	-19.9459	9.79768	-5.58012	1.60569e-05	0.00892444	Down	215	23.4354	Ras-related protein RABC2a	Miss	8	7
DAP_Interaction	B4FQ32	Zm00001eb213160	-17.7613	6.11908	-4.23904	0.000374413	0.0396379	Down	428	47.2354	BTB/POZ and MATH domain-containing protein 4	Miss	4	4
DAP_Interaction	B4FRM6	Zm00001eb230130	-21.9629	12.9111	-6.01672	5.95575e-06	0.00441361	Down	422	46.5022	Sialyltransferase-like protein 2	Miss	10	6
DAP_Interaction	B6SSN3	Zm00001eb233170	1.19094	25.1011	4.23033	0.000382257	0.0396993	Up	245	26.3089	Chlorophyll a-b binding protein, chloroplastic	Inten	12	12
DAP_Interaction	C0PCF2	Zm00001eb230940	-12.1527	13.9776	-4.94001	7.11355e-05	0.017572	Down	243	26.724	Golgi SNAP receptor complex member 1	Miss	12	7
DAP_Interaction	C0PGT8	Zm00001eb233540	-20.911	10.6348	-4.29574	0.000327161	0.0387031	Down	787	84.8063	Protein STRUBBELIG-RECEPTOR FAMILY 1	Miss	8	6
DAP_Interaction	A0A1D6MBR3	Zm00001eb294740	-18.0359	7.43187	-4.39395	0.000259011	0.0347898	Down	220	24.456	Small-subunit processome Utp12 domain-containing protein	Miss	2	6
DAP_Interaction	B6SQB3	Zm00001eb270650	1.47755	17.1233	4.26291	0.000353737	0.0391024	Up	65	6.21321	Uncharacterized protein	Inten	12	12
DAP_Interaction	O65101	Zm00001eb295610	1.59903	26.4338	4.45165	0.000225818	0.0334692	Up	142	14.9291	Photosystem I reaction center subunit VI, chloroplastic Short=PSI-H Light-harvesting complex I 11 kDa protein Precursor OS=Zea mays (Maize) Name=PSAH PE=1	Inten	12	12
DAP_Interaction	A0A1D6HSY5	Zm00001eb300770	-19.7911	9.84189	-4.46144	0.000220629	0.033142	Down	1079	116.169	Ankyrin repeat family protein / regulator of chromosome condensation (RCC1) family protein	Miss	8	6
DAP_Interaction	A0A1D6ICC2	Zm00001eb322130	-16.8557	6.44787	-4.60441	0.00015715	0.0291146	Down	1025	116.19	Disease resistance protein RPM1	Miss	7	1
DAP_Interaction	A0A1D6IKL7	Zm00001eb328490	-13.6665	13.3571	-5.4679	2.07881e-05	0.010047	Down	581	65.4903	Calcium ion binding	Miss	11	6
DAP_Interaction	A0A1D6IKP8	Zm00001eb328640	-14.0305	10.9392	-4.71026	0.000122307	0.0256522	Down	583	63.8946	H/ACA ribonucleoprotein complex subunit 4	Miss	10	6
DAP_Interaction	A0A804Q9C7	Zm00001eb306680	-16.1462	12.9937	-4.37012	0.000274111	0.0347898	Down	359	39.1587	RING-type domain-containing protein	Miss	11	7
DAP_Interaction	B4FBF2	Zm00001eb321330	1.10934	20.8189	5.06316	5.32795e-05	0.015186	Up	525	57.6386	Carboxypeptidase	Inten	12	12
DAP_Interaction	B4FIC9	Zm00001eb300630	15.1005	4.81109	4.24453	0.000369551	0.0396379	Up	351	37.1889	Putative carboxylesterase 15	Miss	5	1
DAP_Interaction	B4G0W4	Zm00001eb305670	-32.1309	11.0334	-7.131	5.26582e-07	0.000532135	Down	166	17.5536	Transmembrane protein 97	Miss	7	5
DAP_Interaction	B6SS53	Zm00001eb301260	-13.2905	11.3924	-18.7084	1.77593e-14	3.29021e-11	Down	186	18.8113	Early light-induced protein	Miss	12	6
DAP_Interaction	Q41048	Zm00001eb323460	1.37574	28.08	4.81191	9.61938e-05	0.0221163	Up	217	23.1324	Oxygen-evolving enhancer protein 3-1, chloroplastic Short=OEE3 16 kDa subunit of oxygen evolving system of photosystem II OEC 16 kDa subunit Precursor OS=Zea mays (Maize) Name=PSBQ1 Synonyms=PSBQ PE=2	Inten	12	12
DAP_Interaction	A0A1D6FMK3	Zm00001eb346250	-1.31741	17.2737	-4.21884	0.00039285	0.0396993	Down	454	49.219	RNA-binding protein BRN1	Inten	12	12
DAP_Interaction	A0A1D6G7A2	Zm00001eb365850	-17.2721	5.37992	-47.1925	1.29037e-22	7.13379e-19	Down	862	93.2155	Receptor-like serine/threonine-protein kinase	Miss	6	0
DAP_Interaction	A0A804QKB5	Zm00001eb335810	1.43388	22.4885	4.33856	0.000295475	0.0364945	Up	170	17.5313	Uncharacterized protein	Inten	12	12
DAP_Interaction	A0A804QSL8	Zm00001eb356540	-22.0962	8.88077	-4.70141	0.000124893	0.0257095	Down	401	45.4467	ubiquitinyl hydrolase 1	Miss	5	7
DAP_Interaction	B4FIJ2	Zm00001eb357030	-12.7938	5.78902	-5.23609	3.55751e-05	0.0123579	Down	298	32.8409	Zinc ion binding	Miss	1	6
DAP_Interaction	B4FQS9	Zm00001eb346150	-1.17055	19.998	-5.90511	7.65875e-06	0.00532091	Down	501	56.9846	Trans-cinnamate 4-monooxygenase	Inten	12	12
DAP_Interaction	B6SSE1	Zm00001eb356100	-17.8037	9.68329	-6.77944	1.11253e-06	0.00103057	Down	106	11.9086	Transcription initiation factor IIA subunit 2	Miss	10	6
DAP_Interaction	B6TMQ9	Zm00001eb359280	1.03829	19.2732	4.18926	0.000421506	0.0411005	Up	122	13.1461	Tat pathway signal sequence family protein	Inten	12	12
DAP_Interaction	C0P5R2	Zm00001eb364910	-17.67	14.5141	-4.27139	0.000346678	0.0389259	Down	500	55.3906	Protein YLS7	Miss	11	7
DAP_Interaction	K7TYB1	Zm00001eb351260	-20.4659	9.20723	-4.65309	0.000140029	0.0278964	Down	535	58.3897	Flavonoid 3'-monooxygenase	Miss	6	6
DAP_Interaction	K7UYK7	Zm00001eb346660	-10.656	4.12761	-4.9642	6.7204e-05	0.0172928	Down	374	40.331	Phytochrome A-associated F-box protein	Miss	3	5
DAP_Interaction	A0A1D6NVW3	Zm00001eb377870	1.6414	18.1794	5.42162	2.31324e-05	0.0104735	Up	438	47.1068	phosphopyruvate hydratase	Inten	12	12
DAP_Interaction	B4FCL1	Zm00001eb379570	1.74727	26.6791	4.79768	9.94794e-05	0.0221163	Up	155	15.8016	Plastocyanin	Inten	12	12
DAP_Interaction	B4FSL7	Zm00001eb391450	-15.7081	4.98433	-4.82222	9.38814e-05	0.0221163	Down	282	30.542	Beta-expansin 1a	Miss	5	1
DAP_Interaction	B6SKI7	Zm00001eb390680	-15.5874	10.57	-7.28838	3.78766e-07	0.000421036	Down	491	53.7203	Camphor resistance CrcB family protein	Miss	11	6
DAP_Interaction	K7V9G4	Zm00001eb373560	-13.2764	12.7324	-51.7988	1.89361e-23	2.10493e-19	Down	865	90.7868	Putative DUF231 domain containing family protein	Miss	12	6
DAP_Sensitive_Time	A0A1D6GVK9	Zm00001eb227230	-1.73848	16.9081	-6.5342	1.89275e-06	0.000256583	Down	114	11.8485	Uncharacterized protein	Inten	6	6
DAP_Sensitive_Time	A0A1D6I498	Zm00001eb312630	8.01903	15.547	3.24171	0.00394533	0.0302666	Up	615	68.9817	Methyltransferase (EC 2.1.1.-)	Miss	6	3
DAP_Sensitive_Time	A0A1D6KQ53	Zm00001eb042610	8.3088	6.06403	2.97883	0.00721634	0.0447889	Up	288	32.2628	RNA exonuclease 4	Miss	5	1
DAP_Sensitive_Time	A0A1D6Q855	Zm00001eb188550	11.9837	5.39767	4.81154	9.6277e-05	0.00307189	Up	676	73.773	Tetratricopeptide repeat (TPR)-like superfamily protein	Miss	5	0
DAP_Sensitive_Time	A0A1X7YHF7	Zm00001eb255940	-1.09058	28.8281	-5.0195	5.90205e-05	0.00233477	Down	353	39.559	Photosystem II D2 protein (PSII D2 protein) (EC 1.10.3.9) (Photosystem Q(A) protein)	Inten	6	6
DAP_Sensitive_Time	A0A5P8KLB0	Zm00001eb435070	-1.16126	27.417	-4.75971	0.000108813	0.00329581	Down	320	35.4627	Cytochrome f	Inten	6	6
DAP_Sensitive_Time	A0A804M3I0	Zm00001eb056470	12.5659	7.33301	3.57523	0.00180868	0.018896	Up	928	105.017	ELYS-like domain-containing protein	Miss	4	0
DAP_Sensitive_Time	A0A804M3S1	Zm00001eb056990	-1.06208	16.68	-4.20615	0.000404898	0.00705462	Down	474	51.0454	Glycosyltransferase (EC 2.4.1.-)	Inten	6	6
DAP_Sensitive_Time	A0A804MAH6	Zm00001eb070860	-1.12756	22.5991	-4.44118	0.000231511	0.00506591	Down	509	55.622	4-aminobutyrate--pyruvate transaminase (EC 2.6.1.96)	Inten	6	6
DAP_Sensitive_Time	A0A804PWA6	Zm00001eb279480	12.3734	6.46912	4.14268	0.000470915	0.00777814	Up	949	100.926	Uncharacterized protein	Miss	5	0
DAP_Sensitive_Time	A0A804Q1C4	Zm00001eb286670	10.3061	8.52907	4.12751	0.00048823	0.00795911	Up	491	53.075	Uncharacterized protein	Miss	6	1
DAP_Sensitive_Time	A0A804Q5P6	Zm00001eb297580	-1.42701	19.1396	-3.46279	0.00235587	0.0219513	Down	865	94.9143	DYW domain-containing protein	Inten	6	6
DAP_Sensitive_Time	A0A804QL96	Zm00001eb333730	12.1331	10.2462	4.72895	0.000117019	0.00343215	Up	455	52.0198	CCHC-type domain-containing protein	Miss	5	0
DAP_Sensitive_Time	A0A804QYQ1	Zm00001eb377210	11.6519	7.81683	3.48898	0.00221546	0.0211824	Up	665	73.3062	Translation factor GUF1 homolog, mitochondrial (EC 3.6.5.n1) (Elongation factor 4 homolog) (EF-4) (GTPase GUF1 homolog) (Ribosomal back-translocase)	Miss	6	1
DAP_Sensitive_Time	A0A804R7C2	Zm00001eb394460	-1.76803	17.9044	-4.25478	0.000360647	0.00655058	Down	813	92.0688	Alpha-N-acetylglucosaminidase (EC 3.2.1.50)	Inten	6	6
DAP_Sensitive_Time	B4F8E1	Zm00001eb328450	1.2832	18.8131	7.49377	2.47619e-07	7.64592e-05	Up	209	24.5879	Arginine/serine-rich splicing factor SCL25B transcript IV (Serine/arginine-rich SC35-like splicing factor SCL33)	Inten	6	6
DAP_Sensitive_Time	B4F9F2	Zm00001eb027820	11.9923	12.1186	5.05263	5.46096e-05	0.00225161	Up	605	65.208	Outer arm dynein light chain 1 protein (Protein binding protein)	Miss	5	0
DAP_Sensitive_Time	B4FAM7	Zm00001eb062360	12.563	8.63594	3.3942	0.00276627	0.0244435	Up	430	49.4316	Protein trichome birefringence-like 32	Miss	5	0
DAP_Sensitive_Time	B4FAQ6	Zm00001eb354530	12.7094	8.70044	3.38009	0.00285902	0.0249262	Up	255	29.0194	Chromatin structure-remodeling complex protein BSH	Miss	5	0
DAP_Sensitive_Time	B4FBW7	Zm00001eb015200	-1.01224	21.8696	-5.18803	3.9791e-05	0.00188467	Down	149	16.8315	Calmodulin	Inten	6	6
DAP_Sensitive_Time	B4FE46	Zm00001eb096610	13.7417	9.41695	5.11136	4.75951e-05	0.00209947	Up	352	41.0545	LUC7 N_terminus domain-containing protein	Miss	6	0
DAP_Sensitive_Time	B4FFJ1	Zm00001eb028440	-1.0126	21.0733	-4.12481	0.000491377	0.00799729	Down	63	7.02615	Cytochrome c oxidase subunit 5C	Inten	6	6
DAP_Sensitive_Time	B4FKT3	Zm00001eb192850	11.5879	6.09085	3.86529	0.000910653	0.012194	Up	212	24.107	Ribosome biogenesis protein NOP53	Miss	5	0
DAP_Sensitive_Time	B4FNZ8	Zm00001eb095100	14.3722	11.1858	4.61996	0.000151462	0.00390639	Up	281	31.5056	KH domain-containing protein SPIN1	Miss	6	1
DAP_Sensitive_Time	B4FV94	Zm00001eb041460	-1.63635	22.6406	-3.60167	0.00169944	0.0180948	Down	247	26.9573	Chlorophyll a-b binding protein, chloroplastic	Inten	6	6
DAP_Sensitive_Time	B4FVP6	Zm00001eb321670	-1.23388	24.6306	-5.99711	6.22417e-06	0.000569715	Down	191	20.8116	Electron carrier/ electron transporter/ iron ion binding protein (Photosynthetic NDH subunit of subcomplex B 3 chloroplastic)	Inten	6	6
DAP_Sensitive_Time	B4FWN1	Zm00001eb362760	-1.16401	21.2099	-3.36528	0.00295962	0.025346	Down	210	22.2049	NAD(P)H dehydrogenase (quinone) (EC 1.6.5.2)	Inten	6	6
DAP_Sensitive_Time	B4G054	Zm00001eb142440	-1.06667	21.8469	-4.71655	0.000120502	0.00348596	Down	229	25.6214	Photosynthetic NDH subunit of subcomplex B 5 chloroplastic	Inten	6	6
DAP_Sensitive_Time	B6SIF0	Zm00001eb364750	-1.28709	21.1216	-3.14954	0.00488196	0.0345215	Down	156	15.7641	Glycine-rich RNA-binding protein 2 (RNA-binding (RRM/RBD/RNP motifs) family protein)	Inten	6	6
DAP_Sensitive_Time	B6SXK7	Zm00001eb174360	11.2937	10.6756	4.2993	0.0003244	0.00611192	Up	720	78.5052	YTH domain-containing family protein	Miss	6	1
DAP_Sensitive_Time	B6T4C6	Zm00001eb042390	7.59394	14.2333	3.39629	0.00275278	0.0243824	Up	142	16.5588	Mitosis protein dim1	Miss	6	3
DAP_Sensitive_Time	B6TA39	Zm00001eb191400	14.5677	8.09811	4.80138	9.86133e-05	0.00312303	Up	375	41.6988	Actin-related protein 2/3 complex subunit	Miss	6	1
DAP_Sensitive_Time	B6THJ5	Zm00001eb225360	15.0349	9.55691	5.51794	1.85238e-05	0.00113763	Up	299	33.7049	Phosphosulfolactate synthase-related protein	Miss	6	1
DAP_Sensitive_Time	B6U5S1	Zm00001eb411190	-1.33332	18.4423	-3.86486	0.00091159	0.012194	Down	213	23.8453	glutathione transferase (EC 2.5.1.18)	Inten	5	6
DAP_Sensitive_Time	C0HH20	Zm00001eb156580	9.55581	13.5309	4.38779	0.000262834	0.00538328	Up	718	78.8638	GPI transamidase component family protein / Gaa1-like family protein	Miss	6	2
DAP_Sensitive_Time	C0P3S5	Zm00001eb063500	-1.09228	22.52	-4.1341	0.000480633	0.00786851	Down	231	24.7312	Fumarylacetoacetate (FAA) hydrolase family	Inten	6	6
DAP_Sensitive_Time	C0PEH4	Zm00001eb231840	12.3646	10.1657	30.252	1.1631e-18	2.5858e-15	Up	436	48.1062	MraW methylase family protein	Miss	6	0
DAP_Sensitive_Time	C0PK30	Zm00001eb328000	9.19755	12.1053	3.03014	0.00642013	0.041276	Up	439	50.0685	Histone acetyltransferase (EC 2.3.1.48)	Miss	6	2
DAP_Sensitive_Time	K7TH48	Zm00001eb414050	11.837	10.9148	4.31065	0.000315761	0.00603092	Up	425	47.4298	ethanolamine-phosphate cytidylyltransferase (EC 2.7.7.14) (CTP:phosphoethanolamine cytidylyltransferase)	Miss	6	1
DAP_Sensitive_Time	A0A060D890	Zm00001eb006000	5.41551	3.27782	4.43627	0.000234228	0.00508569	Up	181	18.7401	Protein TIFY	Miss	5	0
DAP_Sensitive_Time	A0A060D8L1	Zm00001eb005020	8.07485	5.30768	3.81561	0.00102459	0.0131806	Up	587	62.1811	BEL1-like homeodomain protein 3	Miss	4	0
DAP_Sensitive_Time	A0A096Q578	Zm00001eb013300	8.2564	14.3405	3.49334	0.00219289	0.0211071	Up	258	27.675	Protein YIP	Miss	6	3
DAP_Sensitive_Time	A0A096TV58	Zm00001eb028000	12.454	9.84636	3.44425	0.00246048	0.0225666	Up	838	92.8055	Pumilio homolog 23	Miss	6	1
DAP_Sensitive_Time	A0A0B4J368	Zm00001eb045860	11.9741	16.262	4.37538	0.000270704	0.00552138	Up	609	68.9421	Methyltransferase	Miss	6	2
DAP_Sensitive_Time	A0A1D6JN99	Zm00001eb003240	13.091	11.7202	4.43838	0.000233056	0.00507971	Up	535	59.5439	Cytochrome P450 family 96 subfamily A polypeptide 1	Miss	6	1
DAP_Sensitive_Time	A0A1D6JNV2	Zm00001eb004090	10.3405	13.3633	3.70523	0.00133072	0.0153926	Up	229	23.6337	Protein translocase/ protein transporter	Miss	6	2
DAP_Sensitive_Time	A0A1D6JQB9	Zm00001eb005760	-1.12627	19.6633	-5.20257	3.84651e-05	0.00184838	Down	221	23.6596	Os03g0176600-like protein	Inten	6	6
DAP_Sensitive_Time	A0A1D6JSF3	Zm00001eb008100	-1.07652	22.9018	-4.34014	0.000294366	0.00574281	Down	184	19.9278	30S ribosomal protein S10 chloroplastic	Inten	6	6
DAP_Sensitive_Time	A0A1D6JTK4	Zm00001eb008940	-1.094	16.7872	-4.50329	0.000199756	0.00460683	Down	810	87.4699	Receptor-like serine/threonine-protein kinase	Inten	6	6
DAP_Sensitive_Time	A0A1D6JYQ8	Zm00001eb013000	12.6165	7.06956	3.96961	0.000710777	0.0103146	Up	865	96.6189	Ypt/Rab-GAP domain of gyp1p superfamily protein	Miss	5	0
DAP_Sensitive_Time	A0A1D6K1T6	Zm00001eb015770	8.89282	4.82641	2.93994	0.00788239	0.047594	Up	565	61.9293	phosphoglycerate mutase (2,3-diphosphoglycerate-independent)	Miss	4	0
DAP_Sensitive_Time	A0A1D6K1Z7	Zm00001eb015930	13.0813	7.87809	4.405	0.000252298	0.00523479	Up	886	95.7353	Receptor-like protein kinase FERONIA	Miss	6	0
DAP_Sensitive_Time	A0A1D6K3R1	Zm00001eb017460	6.35567	13.9316	3.31039	0.00336358	0.0273498	Up	566	62.0844	Alpha/beta-Hydrolases superfamily protein	Miss	6	3
DAP_Sensitive_Time	A0A1D6K418	Zm00001eb017910	8.01291	15.1914	3.22435	0.00410722	0.0308903	Up	630	70.5157	peptidylprolyl isomerase	Miss	6	3
DAP_Sensitive_Time	A0A1D6K457	Zm00001eb018040	9.69886	8.08175	3.09643	0.00551608	0.0374111	Up	526	58.749	Cytochrome P450 CYP709H1	Miss	4	0
DAP_Sensitive_Time	A0A1D6K560	Zm00001eb019290	10.488	9.09092	7.90806	1.06897e-07	4.40097e-05	Up	534	62.1251	Splicing factor arginine/serine-rich	Miss	6	0
DAP_Sensitive_Time	A0A1D6K5C6	Zm00001eb019510	7.81382	15.4095	3.11561	0.00527839	0.0363542	Up	552	60.9294	Reticulon-like protein	Miss	6	3
DAP_Sensitive_Time	A0A1D6K5R7	Zm00001eb020120	9.13602	8.06716	3.92781	0.000785015	0.0110319	Up	291	31.1203	Ninja-family protein	Miss	6	1
DAP_Sensitive_Time	A0A1D6K6V6	Zm00001eb021220	15.2893	5.52385	8.28882	5.04019e-08	2.80134e-05	Up	347	38.821	HIT zinc finger family protein	Miss	6	0
DAP_Sensitive_Time	A0A1D6K719	Zm00001eb021510	11.2237	15.2866	4.56936	0.000170765	0.00418741	Up	1048	116.477	phospholipase D	Miss	6	2
DAP_Sensitive_Time	A0A1D6K7D4	Zm00001eb021790	15.098	13.0233	4.47361	0.000214343	0.00484277	Up	171	18.5086	Heavy metal transport/detoxification superfamily protein	Miss	6	1
DAP_Sensitive_Time	A0A1D6KGE2	Zm00001eb031970	11.6506	10.0242	3.31813	0.00330349	0.0271008	Up	996	105.656	Serine/threonine-protein phosphatase	Miss	6	1
DAP_Sensitive_Time	A0A1D6KI76	Zm00001eb034000	14.1342	7.24182	5.10419	4.84001e-05	0.00212654	Up	662	74.8147	Transmembrane 9 superfamily member	Miss	6	0
DAP_Sensitive_Time	A0A1D6KI86	Zm00001eb034060	11.414	8.6368	3.26078	0.00377462	0.0293212	Up	633	71.4617	Sas10/U3 ribonucleoprotein (Utp) family protein	Miss	6	1
DAP_Sensitive_Time	A0A1D6KI97	Zm00001eb034080	7.95024	11.4999	2.99656	0.006931	0.0435775	Up	736	81.6916	Peroxisome biogenesis protein 5	Inten	6	5
DAP_Sensitive_Time	A0A1D6KIW6	Zm00001eb035010	-1.44694	16.2154	-3.34942	0.00307121	0.0258398	Down	956	105.331	Lipoxygenase	Inten	6	6
DAP_Sensitive_Time	A0A1D6KKS1	Zm00001eb037280	-1.04475	12.5917	-3.22334	0.00411681	0.0309395	Down	234	23.8632	peptidylprolyl isomerase	Inten	6	6
DAP_Sensitive_Time	A0A1D6KMF8	Zm00001eb039370	9.39005	6.90685	2.98227	0.00716018	0.0445398	Up	911	101.013	Probable UDP-N-acetylglucosamine--peptide N-acetylglucosaminyltransferase SPINDLY	Miss	5	1
DAP_Sensitive_Time	A0A1D6KMK4	Zm00001eb039470	-1.01044	19.0308	-4.05874	0.000575028	0.00882874	Down	124	13.995	Uncharacterized protein	Inten	6	6
DAP_Sensitive_Time	A0A1D6KP33	Zm00001eb041470	7.94799	5.04209	3.26761	0.00371522	0.0290854	Up	464	50.3993	Polypyrimidine tract-binding protein homolog 1	Miss	5	0
DAP_Sensitive_Time	A0A1D6KPM1	Zm00001eb042110	8.48617	11.5716	3.4094	0.00266967	0.0238932	Up	962	107.292	ABC2 homolog 15	Miss	6	2
DAP_Sensitive_Time	A0A1D6KPV9	Zm00001eb042420	5.85087	12.8106	3.06842	0.005882	0.0390354	Up	891	98.6344	Splicing factor PWI domain-containing protein / RNA recognition motif (RRM)-containing protein	Miss	6	3
DAP_Sensitive_Time	A0A1D6KQ06	Zm00001eb042470	9.49613	13.0121	3.48239	0.00224995	0.0213315	Up	362	38.8116	Double-stranded RNA-binding protein 1	Miss	6	2
DAP_Sensitive_Time	A0A1D6KQR6	Zm00001eb043540	10.728	4.8232	4.7512	0.000111022	0.00334451	Up	756	83.3116	Sphingoid long-chain bases kinase 1	Miss	5	0
DAP_Sensitive_Time	A0A1D6KW34	Zm00001eb048810	-1.19637	19.8323	-3.66264	0.00147168	0.0164912	Down	550	58.1958	4-coumarate--CoA ligase	Inten	6	6
DAP_Sensitive_Time	A0A1D6L313	Zm00001eb056010	1.40391	20.1677	5.20667	3.8099e-05	0.00184838	Up	590	63.3956	Peptidase, M50 family	Inten	6	6
DAP_Sensitive_Time	A0A1D6L3L6	Zm00001eb056720	6.98083	13.0903	3.35576	0.00302611	0.0256661	Up	763	87.3512	CwfJ-like family protein	Miss	6	3
DAP_Sensitive_Time	A0A1D6L3W8	Zm00001eb057010	10.8887	8.99947	5.42376	2.30184e-05	0.00133267	Up	250	28.1373	Bax inhibitor-1 family protein	Miss	6	1
DAP_Sensitive_Time	A0A1D6L498	Zm00001eb057150	1.04888	19.0733	6.46157	2.21868e-06	0.000280259	Up	659	71.7602	YTH domain-containing family protein	Inten	6	6
DAP_Sensitive_Time	A0A1D6L6S9	Zm00001eb059900	8.8801	12.6101	4.42568	0.000240197	0.00509547	Up	958	101.611	IAP-like protein 1	Miss	6	2
DAP_Sensitive_Time	A0A1D6L748	Zm00001eb060260	-1.08398	21.1428	-3.20168	0.00432836	0.0318636	Down	1357	146.399	Aldehyde oxidase4	Inten	6	6
DAP_Sensitive_Time	A0A1D6L8J3	Zm00001eb061800	13.3974	8.72179	4.22398	0.00038808	0.00683117	Up	1076	120.755	Cellulose synthase	Miss	5	0
DAP_Sensitive_Time	A0A1D6L8T1	Zm00001eb061880	10.9744	13.745	3.34404	0.00310999	0.0259625	Up	762	82.6779	galactinol--sucrose galactosyltransferase	Miss	6	2
DAP_Sensitive_Time	A0A1D6L8T4	Zm00001eb061890	8.94167	5.41548	3.05011	0.0061338	0.0400607	Up	611	67.0445	tRNA (guanine(26)-N(2))-dimethyltransferase	Miss	4	0
DAP_Sensitive_Time	A0A317Y708	Zm00001eb002690	-1.08353	22.7226	-3.29215	0.00350931	0.0279838	Down	356	36.6827	Chitin elicitor-binding protein	Inten	6	6
DAP_Sensitive_Time	A0A317YGD8	Zm00001eb020970	-1.539	17.48	-4.36459	0.00027774	0.00559301	Down	465	50.3288	Glycosyltransferase	Inten	6	6
DAP_Sensitive_Time	A0A804LC24	Zm00001eb000620	-1.07407	21.1601	-3.4725	0.00230283	0.0216019	Down	355	39.8688	Phosphoglucan phosphatase DSP4 chloroplastic	Inten	6	6
DAP_Sensitive_Time	A0A804LD22	Zm00001eb002560	-1.16077	16.2817	-3.12622	0.00515123	0.0358319	Down	377	40.2299	Vitamin K epoxide reductase domain-containing protein	Inten	6	6
DAP_Sensitive_Time	A0A804LE55	Zm00001eb004940	9.92843	12.9128	3.51494	0.00208436	0.0205042	Up	592	66.1429	Cyclin-like domain-containing protein	Miss	6	2
DAP_Sensitive_Time	A0A804LF01	Zm00001eb006600	-1.19469	21.6858	-3.32518	0.00324968	0.0268376	Down	505	56.1571	RNA helicase aquarius insertion domain-containing protein	Inten	6	6
DAP_Sensitive_Time	A0A804LFC0	Zm00001eb007250	7.96578	4.40019	6.01319	6.0032e-06	0.000567177	Up	368	40.8081	Syntaxin 6 N-terminal domain-containing protein	Miss	6	0
DAP_Sensitive_Time	A0A804LFU7	Zm00001eb008290	14.4725	12.5687	4.33077	0.000301003	0.00582919	Up	441	48.3225	C2 domain-containing protein	Miss	6	1
DAP_Sensitive_Time	A0A804LG51	Zm00001eb008720	8.73362	6.2569	3.6425	0.00154336	0.0170367	Up	442	47.4183	cysteine synthase	Miss	5	0
DAP_Sensitive_Time	A0A804LHF5	Zm00001eb011310	11.9511	6.6812	3.53129	0.00200576	0.0199785	Up	632	69.4341	UDENN domain-containing protein	Miss	5	0
DAP_Sensitive_Time	A0A804LHP0	Zm00001eb011900	2.4092	20.3188	7.93367	1.01563e-07	4.34223e-05	Up	184	20.4958	SHSP domain-containing protein	Inten	6	6
DAP_Sensitive_Time	A0A804LI35	Zm00001eb012570	-1.644	19.7193	-4.68751	0.000129072	0.00365335	Down	288	30.4573	Gnk2-homologous domain-containing protein	Inten	6	6
DAP_Sensitive_Time	A0A804LJP3	Zm00001eb015790	-1.31952	20.3479	-3.14915	0.00488636	0.0345307	Down	247	28.4879	Ycf54-like protein	Inten	6	6
DAP_Sensitive_Time	A0A804LKH5	Zm00001eb017180	-1.09752	21.6194	-3.22308	0.00411933	0.0309395	Down	245	27.0911	Large ribosomal subunit protein uL6 alpha-beta domain-containing protein	Inten	6	6
DAP_Sensitive_Time	A0A804LMJ5	Zm00001eb021760	11.0999	7.88466	3.70813	0.00132163	0.0153528	Up	1803	197.246	SWIRM domain-containing protein	Miss	5	0
DAP_Sensitive_Time	A0A804LMM1	Zm00001eb021970	8.11382	4.89362	3.03126	0.00640372	0.041242	Up	612	64.7145	Homeobox domain-containing protein	Miss	4	0
DAP_Sensitive_Time	A0A804LP48	Zm00001eb025410	9.36794	13.0447	4.27757	0.000341617	0.00632569	Up	253	28.1077	Protein NRT1/ PTR FAMILY 8.3	Miss	6	2
DAP_Sensitive_Time	A0A804LPI7	Zm00001eb026330	-1.47241	17.5185	-3.36203	0.00298218	0.0254023	Down	1005	111.712	Alpha-mannosidase	Inten	6	6
DAP_Sensitive_Time	A0A804LPN5	Zm00001eb026570	12.2563	11.7394	5.4626	2.10438e-05	0.00125092	Up	281	30.6733	Uncharacterized protein	Miss	6	1
DAP_Sensitive_Time	A0A804LS10	Zm00001eb032030	9.87783	4.87865	4.33728	0.000296375	0.0057697	Up	452	48.6937	IQ-domain 5	Miss	5	1
DAP_Sensitive_Time	A0A804LSA4	Zm00001eb032690	-1.06123	22.9545	-4.64156	0.000143905	0.00381778	Down	139	14.21	RRM domain-containing protein	Inten	6	6
DAP_Sensitive_Time	A0A804LSA5	Zm00001eb032690	-1.14732	22.2299	-4.65456	0.000139543	0.0037632	Down	147	14.7655	RRM domain-containing protein	Inten	6	6
DAP_Sensitive_Time	A0A804LSG9	Zm00001eb033150	16.4235	13.6027	64.7886	1.86446e-25	1.03627e-21	Up	417	46.0999	BGGP Beta-1-3-galactosyl-O-glycosyl-glycoprotein	Miss	6	0
DAP_Sensitive_Time	A0A804LX31	Zm00001eb042700	9.727	13.8143	4.6084	0.000155668	0.00399633	Up	189	20.9737	Uncharacterized protein	Miss	5	0
DAP_Sensitive_Time	A0A804LX38	Zm00001eb042740	-1.54648	16.9763	-4.28633	0.000334565	0.00622953	Down	245	24.9153	DOMON domain-containing protein	Inten	6	6
DAP_Sensitive_Time	A0A804LY72	Zm00001eb044840	-1.22659	21.2198	-5.99676	6.22907e-06	0.000569715	Down	423	45.9879	Alpha-galactosidase	Inten	6	6
DAP_Sensitive_Time	A0A804LZ52	Zm00001eb046850	-2.16549	19.6634	-5.74523	1.10078e-05	0.000809756	Down	254	26.0896	Short-chain type dehydrogenase/reductase	Inten	6	6
DAP_Sensitive_Time	A0A804M2I7	Zm00001eb054290	11.1566	6.88415	3.42207	0.00259167	0.0233839	Up	569	61.4328	mitogen-activated protein kinase kinase kinase	Miss	5	0
DAP_Sensitive_Time	A0A804M3N5	Zm00001eb056820	8.46449	6.01673	3.28527	0.00356591	0.0283225	Up	374	41.204	Magnesium transporter	Miss	4	0
DAP_Sensitive_Time	A0A804M4E3	Zm00001eb058110	9.64042	13.3986	4.34217	0.000292952	0.00574281	Up	557	60.9678	Cytochrome P450	Miss	6	2
DAP_Sensitive_Time	A0A804M705	Zm00001eb063890	11.5417	9.14387	3.15747	0.00479354	0.0341558	Up	716	81.0403	Coenzyme Q-binding protein COQ10 START domain-containing protein	Miss	6	1
DAP_Sensitive_Time	B1PEY4	Zm00001eb039000	-1.12724	24.5899	-4.3096	0.000316551	0.00603565	Down	206	20.8951	Superoxide dismutase [Cu-Zn]	Inten	6	6
DAP_Sensitive_Time	B4F976	Zm00001eb011930	2.37624	19.9863	7.01251	6.76336e-07	0.000133862	Up	159	17.8799	17.4 kDa class I heat shock protein	Inten	6	6
DAP_Sensitive_Time	B4FA79	Zm00001eb019830	-1.73992	18.9339	-5.62337	1.4541e-05	0.000972957	Down	157	16.431	EF-hand domain-containing protein	Inten	6	6
DAP_Sensitive_Time	B4FAE2	Zm00001eb014500	1.03312	19.3316	4.42436	0.000240948	0.00510168	Up	567	61.6931	4-coumarate--CoA ligase	Inten	6	6
DAP_Sensitive_Time	B4FAJ2	Zm00001eb047780	9.28594	12.4729	4.65373	0.000139816	0.0037632	Up	346	35.988	Chlorophyllase2	Miss	6	2
DAP_Sensitive_Time	B4FCQ4	Zm00001eb018980	-1.7817	21.0631	-3.54326	0.0019501	0.0197067	Down	172	19.0172	Cytochrome c oxidase subunit	Inten	6	6
DAP_Sensitive_Time	B4FCX1	Zm00001eb037330	11.6557	11.53	5.41233	2.36346e-05	0.00136125	Up	262	30.334	60S ribosomal protein L7-1	Miss	6	1
DAP_Sensitive_Time	B4FFN2	Zm00001eb017400	8.53662	16.6866	3.10046	0.00546536	0.0372717	Up	300	32.5033	Flavonol synthase/flavanone 3-hydroxylase	Miss	6	3
DAP_Sensitive_Time	B4FHH3	Zm00001eb020420	7.82972	12.3593	3.05683	0.00604023	0.0396876	Up	117	13.4562	Transmembrane protein 230	Miss	6	2
DAP_Sensitive_Time	B4FHJ7	Zm00001eb055860	9.41895	5.8465	3.0503	0.0061311	0.0400607	Up	348	38.6061	Inositol-tetrakisphosphate 1-kinase	Miss	5	1
DAP_Sensitive_Time	B4FLH6	Zm00001eb002320	-1.48833	18.0512	-3.78916	0.00109088	0.013625	Down	108	11.9609	NADH dehydrogenase [ubiquinone] 1 beta subcomplex subunit 7	Inten	6	6
DAP_Sensitive_Time	B4FN55	Zm00001eb013100	-1.28715	17.8347	-7.13324	5.24112e-07	0.000121316	Down	376	43.4875	Mitogen-activated protein kinase	Inten	6	6
DAP_Sensitive_Time	B4FP39	Zm00001eb025310	-1.11474	21.1389	-4.42863	0.000238516	0.00509108	Down	289	30.6527	ATP-dependent Clp protease proteolytic subunit	Inten	6	6
DAP_Sensitive_Time	B4FQ18	Zm00001eb028520	-1.20989	14.4662	-3.68551	0.00139424	0.0158632	Down	189	20.9497	Prefoldin subunit 3	Inten	6	6
DAP_Sensitive_Time	B4FQ40	Zm00001eb051510	9.69618	13.1707	4.62265	0.000150498	0.00389938	Up	364	40.8599	Serine/threonine-protein kinase SRK2E	Miss	6	2
DAP_Sensitive_Time	B4FV56	Zm00001eb032520	-2.26322	17.238	-5.87187	8.25667e-06	0.000674861	Down	171	17.6735	Osmotin-like protein OSM34	Inten	6	6
DAP_Sensitive_Time	B4FW45	Zm00001eb057410	9.88032	10.0367	3.82308	0.0010066	0.013026	Up	565	63.4474	Transcriptional adapter	Miss	6	1
DAP_Sensitive_Time	B4FYP4	Zm00001eb009780	-1.60164	18.1037	-4.79597	9.98807e-05	0.0031241	Down	427	44.4138	Glucan endo-1,3-beta-glucosidase 7	Inten	6	6
DAP_Sensitive_Time	B4FZ09	Zm00001eb056790	9.16386	11.3788	3.32604	0.00324322	0.0268206	Up	292	30.0162	PRA1 family protein	Miss	6	2
DAP_Sensitive_Time	B4G1F1	Zm00001eb009170	9.24385	6.78837	6.02872	5.79743e-06	0.000567177	Up	408	45.7544	HSF-type DNA-binding domain-containing protein	Miss	5	0
DAP_Sensitive_Time	B6ETR5	Zm00001eb013430	11.7494	8.54327	3.08561	0.00565483	0.0378898	Up	588	66.1791	Asparagine synthetase [glutamine-hydrolyzing]	Miss	5	0
DAP_Sensitive_Time	B6SQD9	Zm00001eb056210	-1.1222	21.6534	-3.80187	0.0010585	0.0133556	Down	123	14.253	Uncharacterized protein	Inten	6	6
DAP_Sensitive_Time	B6STA5	Zm00001eb032690	-1.01859	24.9239	-5.89389	7.85547e-06	0.000664651	Down	155	15.4272	Glycine-rich RNA-binding protein 2	Inten	6	6
DAP_Sensitive_Time	B6STN1	Zm00001eb012920	-1.09103	22.3161	-3.82683	0.000997688	0.0129616	Down	239	27.0864	IN2-1 protein	Inten	6	6
DAP_Sensitive_Time	B6SUH9	Zm00001eb035340	-1.64084	19.7202	-3.77295	0.0011336	0.0139856	Down	256	27.2472	PsbP domain-containing protein 3 chloroplastic	Inten	6	6
DAP_Sensitive_Time	B6SV29	Zm00001eb002380	8.54659	12.3137	4.35426	0.000284644	0.0056603	Up	578	62.6684	4-coumarate--CoA ligase	Miss	6	2
DAP_Sensitive_Time	B6SZT9	Zm00001eb049630	-1.28763	29.4203	-5.81863	9.31576e-06	0.000718007	Down	260	27.8513	Chlorophyll a-b binding protein, chloroplastic	Inten	6	6
DAP_Sensitive_Time	B6T2D4	Zm00001eb042700	12.2151	9.54705	4.71081	0.000122147	0.00349946	Up	196	21.8528	Uncharacterized protein	Miss	5	0
DAP_Sensitive_Time	B6T2W9	Zm00001eb034730	-1.06993	22.8572	-4.5672	0.000171644	0.00418741	Down	257	27.2052	Thylakoid lumenal 19 kDa protein	Inten	6	6
DAP_Sensitive_Time	B6TEX6	Zm00001eb061560	-1.07843	22.014	-4.34134	0.00029353	0.00574281	Down	126	14.6849	Cytochrome b-c1 complex subunit 7	Inten	6	6
DAP_Sensitive_Time	B6TFM2	Zm00001eb039400	7.81641	14.9554	3.52142	0.00205286	0.020314	Up	230	26.9744	Multiple myeloma tumor-associated protein 2	Miss	6	3
DAP_Sensitive_Time	B6TGE5	Zm00001eb025390	6.90889	14.1973	3.12531	0.00516203	0.0358632	Up	194	21.7929	ADP-ribosylation factor	Miss	6	3
DAP_Sensitive_Time	B6TNI0	Zm00001eb013850	10.4469	9.47016	4.17942	0.00043149	0.00740122	Up	170	18.061	Uncharacterized protein	Miss	6	1
DAP_Sensitive_Time	B6TV18	Zm00001eb014180	9.01759	12.1165	3.58419	0.00177091	0.0186396	Up	242	25.7998	Peroxisomal biogenesis factor 11 family protein	Miss	6	2
DAP_Sensitive_Time	B6TVU2	Zm00001eb045320	-1.0729	18.0168	-4.88662	8.06593e-05	0.00277255	Down	150	16.3878	Prefoldin subunit 5	Inten	6	6
DAP_Sensitive_Time	B6TY54	Zm00001eb031690	11.6224	9.48862	5.08797	5.02721e-05	0.00215132	Up	214	23.3013	Nuclear transcription factor Y subunit	Miss	6	1
DAP_Sensitive_Time	B6U292	Zm00001eb047810	10.3239	6.15525	3.73151	0.0012505	0.0148829	Up	289	32.3622	Oxidoreductase	Miss	5	0
DAP_Sensitive_Time	B6U926	Zm00001eb045300	9.27822	7.57466	3.42229	0.00259033	0.0233839	Up	375	39.212	RING-type E3 ubiquitin transferase	Miss	5	0
DAP_Sensitive_Time	B6UEM9	Zm00001eb028250	9.52613	12.5651	4.56984	0.000170571	0.00418741	Up	733	79.2808	G-patch domain containing protein	Miss	6	2
DAP_Sensitive_Time	B7ZXL7	Zm00001eb064210	11.2398	9.32986	3.44439	0.00245967	0.0225666	Up	519	59.1412	Serine/threonine protein phosphatase 2A regulatory subunit	Miss	6	1
DAP_Sensitive_Time	B8A1L6	Zm00001eb039840	7.56083	15.7361	3.18467	0.00450197	0.0327941	Up	351	39.4878	WD repeat-containing protein DWA2	Miss	6	3
DAP_Sensitive_Time	B8A239	Zm00001eb004670	12.3944	5.23252	8.18392	6.18823e-08	2.9908e-05	Up	384	43.2679	Heat stress transcription factor A-6b	Miss	6	0
DAP_Sensitive_Time	C0HEA8	Zm00001eb049950	7.55401	5.08076	3.40769	0.00268038	0.0238934	Up	480	51.4774	Regulator of chromosome condensation (RCC1) family protein	Miss	4	0
DAP_Sensitive_Time	C0HET8	Zm00001eb014110	13.551	9.44344	5.27468	3.252e-05	0.00169715	Up	407	44.7767	NAD(P)-binding Rossmann-fold superfamily protein	Miss	6	0
DAP_Sensitive_Time	C0HH37	Zm00001eb063620	14.8393	9.90518	5.37548	2.57381e-05	0.00143052	Up	410	45.0546	DUF789 family protein	Miss	6	0
DAP_Sensitive_Time	C0P445	Zm00001eb015800	-1.18032	17.172	-4.99742	6.21593e-05	0.00236055	Down	188	20.1985	Calcium-binding protein CML42	Inten	6	6
DAP_Sensitive_Time	C0P7G8	Zm00001eb015950	-1.13347	24.401	-4.55841	0.000175259	0.0042384	Down	170	17.7571	Photosystem II repair protein PSB27-H1 chloroplastic	Inten	6	6
DAP_Sensitive_Time	C0P8L5	Zm00001eb013660	-1.5536	20.3943	-4.07667	0.000551004	0.00863887	Down	247	27.0934	Gamma-interferon-inducible lysosomal thiol reductase	Inten	6	6
DAP_Sensitive_Time	C0PCB7	Zm00001eb032720	13.6885	15.9836	3.29162	0.00351365	0.0279984	Up	583	63.5232	J domain-containing protein	Miss	6	2
DAP_Sensitive_Time	C0PD93	Zm00001eb064840	7.85969	14.0219	3.2534	0.0038398	0.029686	Up	201	21.675	Gamma-glutamylcyclotransferase family protein	Miss	6	3
DAP_Sensitive_Time	C0PFD1	Zm00001eb020250	-1.02421	17.9923	-7.02711	6.55728e-07	0.000132529	Down	312	34.0666	1-(5-phosphoribosyl)-5-[(5-phosphoribosylamino)methylideneamino] imidazole-4-carboxamide isomerase, chloroplastic	Inten	6	6
DAP_Sensitive_Time	C0PGM3	Zm00001eb052450	-2.28603	19.0265	-2.93868	0.00790489	0.0476385	Down	572	64.8941	Globulin-1 S allele	Inten	6	6
DAP_Sensitive_Time	C0PH10	Zm00001eb034090	13.0756	11.4717	3.85285	0.000937942	0.0124269	Up	504	58.9186	CBF1-interacting co-repressor CIR N-terminal	Miss	6	1
DAP_Sensitive_Time	C0PH47	Zm00001eb026710	1.24964	19.8007	5.99405	6.2671e-06	0.000569715	Up	398	42.2199	Alcohol dehydrogenase-like 3	Inten	6	6
DAP_Sensitive_Time	C0PJ88	Zm00001eb008620	12.2287	8.66371	5.68502	1.26283e-05	0.000899845	Up	657	69.9685	Protein RIK	Miss	6	0
DAP_Sensitive_Time	C4J2Q3	Zm00001eb020130	12.3004	9.83843	3.52658	0.0020281	0.0201649	Up	853	96.8465	Binding	Miss	6	1
DAP_Sensitive_Time	P00835	Zm00001eb039130	-1.3318	22.7284	-6.69205	1.34327e-06	0.000215712	Down	137	15.2174	ATP synthase epsilon chain, chloroplastic	Inten	6	6
DAP_Sensitive_Time	Q41815	Zm00001eb010530	8.5963	13.2517	3.57407	0.00181362	0.0189121	Up	240	26.3777	Heat shock protein 26	Inten	6	4
DAP_Sensitive_Time	Q9XF14	Zm00001eb029690	11.0425	8.54127	3.28938	0.00353204	0.0281046	Up	129	13.7187	Protein BUNDLE SHEATH DEFECTIVE 2, chloroplastic	Miss	6	1
DAP_Sensitive_Time	A0A1D6IYD1	Zm00001eb413340	-1.03426	19.8801	-5.99597	6.24016e-06	0.000569715	Down	152	17.1554	Uncharacterized protein	Inten	6	6
DAP_Sensitive_Time	A0A1D6J077	Zm00001eb415930	13.2471	6.81671	5.07132	5.22698e-05	0.00219257	Up	623	71.0049	Protein PAF1-like protein	Miss	6	0
DAP_Sensitive_Time	A0A1D6J0F4	Zm00001eb416210	12.9308	6.5843	3.77681	0.00112328	0.0138892	Up	1163	127.5	ARM repeat superfamily protein	Miss	5	0
DAP_Sensitive_Time	A0A1D6J8B5	Zm00001eb424480	-1.16986	21.407	-8.49242	3.39834e-08	2.22212e-05	Down	379	42.3734	Agmatine deiminase	Inten	6	6
DAP_Sensitive_Time	A0A1D6J9U9	Zm00001eb426220	13.1736	5.51274	8.21289	5.84643e-08	2.95404e-05	Up	1437	159.051	CLIP-associated protein	Miss	6	0
DAP_Sensitive_Time	A0A1D6JCE4	Zm00001eb428910	9.93474	9.77975	3.09652	0.00551501	0.0374111	Up	1085	120.343	Argonaute1b	Miss	5	1
DAP_Sensitive_Time	A0A1D6JEH7	Zm00001eb430990	7.97391	16.2353	3.14064	0.00498306	0.0349254	Up	1028	111.555	non-specific serine/threonine protein kinase	Miss	6	3
DAP_Sensitive_Time	A0A1D6JI62	Zm00001eb433870	-12.7736	13.5912	-4.02913	0.000616983	0.00933113	Down	265	27.9314	Stem-specific protein TSJT1	Miss	2	6
DAP_Sensitive_Time	A0A1D6JIA9	Zm00001eb433980	-1.00012	18.7576	-4.88975	8.00671e-05	0.00277255	Down	1174	125.955	K(+) efflux antiporter 2 chloroplastic	Inten	6	6
DAP_Sensitive_Time	A0A804RA65	Zm00001eb407790	17.1802	7.60573	6.5767	1.72527e-06	0.000248608	Up	414	44.9862	Chaperone protein dnaJ GFA2 mitochondrial	Inten	6	6
DAP_Sensitive_Time	A0A804RDP6	Zm00001eb409850	-1.15682	20.7505	-3.95635	0.000733546	0.010535	Down	1203	132.097	CBM20 domain-containing protein	Inten	6	6
DAP_Sensitive_Time	A0A804RGZ8	Zm00001eb417890	7.30372	12.8266	2.91304	0.00837719	0.0494797	Up	391	43.8165	Ribosome biogenesis protein NOP53	Miss	6	2
DAP_Sensitive_Time	A0A804RHK5	Zm00001eb420820	-1.15843	17.5855	-4.56149	0.000173986	0.00422276	Down	492	55.249	Carboxypeptidase	Inten	6	6
DAP_Sensitive_Time	A0A804RHT3	Zm00001eb428130	8.83842	5.83511	3.02376	0.0065143	0.0416729	Up	592	65.1748	CCAAT-binding factor domain-containing protein	Miss	4	0
DAP_Sensitive_Time	A0A804RIT2	Zm00001eb424670	8.89184	4.48642	4.02389	0.000624716	0.00939695	Up	171	17.9856	Amino acid transporter transmembrane domain-containing protein	Miss	5	0
DAP_Sensitive_Time	A0A804RJ10	Zm00001eb417770	6.95081	5.61196	3.56327	0.00186037	0.0191835	Up	78	8.57858	Uncharacterized protein	Miss	5	0
DAP_Sensitive_Time	A0A804RJS6	Zm00001eb423510	9.37954	7.2615	3.54242	0.00195393	0.0197095	Up	621	67.3006	Uncharacterized protein	Miss	5	0
DAP_Sensitive_Time	A0A804RL68	Zm00001eb422950	9.72268	9.56181	4.07313	0.000555675	0.00867364	Up	478	53.5292	UPF3 domain-containing protein	Miss	6	1
DAP_Sensitive_Time	A0A804RPK0	Zm00001eb430740	6.6375	9.76782	3.96298	0.000722076	0.0104241	Up	95	10.3718	Vacuolar ATPase assembly integral membrane protein VMA21 homolog	Miss	5	1
DAP_Sensitive_Time	A0A804RQ25	Zm00001eb431840	11.138	10.8002	3.83859	0.000970228	0.0127704	Up	190	19.8753	Stress enhanced protein 2, chloroplastic	Miss	6	1
DAP_Sensitive_Time	A0A804RT50	Zm00001eb433610	-1.11662	21.5431	-6.51493	1.97413e-06	0.000261243	Down	1379	152.193	magnesium chelatase	Inten	6	6
DAP_Sensitive_Time	A0A804RTF4	Zm00001eb434080	10.804	7.0951	4.12743	0.000488315	0.00795911	Up	567	63.582	Protein kinase domain-containing protein	Inten	6	6
DAP_Sensitive_Time	A0A804UKY5	Zm00001eb407610	6.16427	11.8795	3.2763	0.00364101	0.0287046	Up	332	36.2996	TFIIS N-terminal domain-containing protein	Miss	6	3
DAP_Sensitive_Time	A0A804ULR4	Zm00001eb413300	-1.08947	24.1934	-3.06286	0.0059574	0.0394181	Down	613	67.0662	Tyrosinase copper-binding domain-containing protein	Inten	6	6
DAP_Sensitive_Time	A0A804UM66	Zm00001eb423440	8.16105	16.3047	2.9107	0.00842151	0.0496097	Up	373	41.4516	Serine carboxypeptidase-like 18	Miss	6	3
DAP_Sensitive_Time	A8IK79	Zm00001eb422400	-1.13212	19.6453	-3.21881	0.0041602	0.031016	Down	104	11.7898	Abscisic acid stress ripening5	Inten	6	6
DAP_Sensitive_Time	B4F9Z6	Zm00001eb423310	-1.44101	24.7597	-2.92963	0.00806858	0.0483299	Down	140	15.7027	Enzyme of the cupin superfamily	Inten	6	6
DAP_Sensitive_Time	B4FBT1	Zm00001eb427310	9.56263	18.8693	3.20594	0.00428599	0.0316145	Up	332	35.4766	(+)-neomenthol dehydrogenase	Miss	6	3
DAP_Sensitive_Time	B4FER8	Zm00001eb415460	-1.23633	20.6878	-3.31474	0.00332964	0.027235	Down	89	10.1261	Acyl-CoA-binding protein	Inten	6	6
DAP_Sensitive_Time	B4FFP5	Zm00001eb422680	10.6623	4.73041	5.00586	6.0941e-05	0.00236035	Up	626	67.1029	Threonylcarbamoyladenosine tRNA methylthiotransferase	Miss	5	0
DAP_Sensitive_Time	B4FFW9	Zm00001eb424840	11.4542	14.4353	3.67295	0.00143624	0.016192	Up	420	45.9327	PI-PLC X domain-containing protein	Miss	6	2
DAP_Sensitive_Time	B4FHU1	Zm00001eb408760	-1.28588	18.456	-4.28794	0.00033329	0.00622241	Down	366	40.3185	15-cis-zeta-carotene isomerase, chloroplastic EC=5.2.1.12 Precursor OS=Zea mays (Maize) PE=1	Inten	6	6
DAP_Sensitive_Time	B4FLF3	Zm00001eb428560	10.9938	6.1481	4.60845	0.000155651	0.00399633	Up	512	58.12	Cytochrome P450 704C1	Miss	6	1
DAP_Sensitive_Time	B4FLJ6	Zm00001eb416530	11.0012	8.59098	3.39955	0.00273186	0.0242551	Up	370	39.3172	DNA binding protein	Miss	6	1
DAP_Sensitive_Time	B4FLS4	Zm00001eb427200	7.22689	13.6657	3.2297	0.00405663	0.0307806	Up	316	36.382	Syntaxin-81	Miss	6	3
DAP_Sensitive_Time	B4FS58	Zm00001eb430680	10.2285	9.85367	3.48664	0.00222762	0.0211824	Up	118	12.9901	Uncharacterized protein	Miss	6	1
DAP_Sensitive_Time	B4FT63	Zm00001eb406800	-1.60112	19.039	-4.42029	0.000243293	0.00511238	Down	271	29.9656	Genomes uncoupled4-like protein	Inten	6	6
DAP_Sensitive_Time	B4FTI5	Zm00001eb408010	-1.03894	29.0869	-5.03922	5.6354e-05	0.00227793	Down	388	41.7501	Fructose-bisphosphate aldolase	Inten	6	6
DAP_Sensitive_Time	B4FZ48	Zm00001eb409620	11.3984	9.99049	3.63368	0.00157582	0.0172749	Up	228	25.1211	Cell division topological specificity factor homolog chloroplastic	Miss	6	1
DAP_Sensitive_Time	B6SLA2	Zm00001eb406490	17.0627	8.62173	7.12561	5.32591e-07	0.000121316	Up	148	16.1416	AT3g10020/T22K18_16-like protein	Miss	6	0
DAP_Sensitive_Time	B6TBJ2	Zm00001eb426500	-1.28661	20.843	-3.07037	0.00585576	0.0389077	Down	158	16.8857	Uncharacterized protein	Inten	6	6
DAP_Sensitive_Time	B8A047	Zm00001eb421980	11.1275	7.54718	3.50914	0.00211296	0.0207103	Up	539	59.3672	ubiquitinyl hydrolase 1	Miss	6	1
DAP_Sensitive_Time	B8A0C9	Zm00001eb430700	9.69755	12.6704	3.63057	0.00158744	0.0173852	Up	881	98.0282	Nucleotide binding	Miss	6	2
DAP_Sensitive_Time	C0HEG7	Zm00001eb433050	-1.09427	21.3639	-4.55809	0.000175393	0.0042384	Down	299	32.7762	Putative plastid-lipid-associated protein 13 chloroplastic	Inten	6	6
DAP_Sensitive_Time	C0P4Q3	Zm00001eb418610	4.23821	20.9252	8.63267	2.59846e-08	1.91557e-05	Up	714	81.8017	Heat shock protein 90 kDa	Inten	6	6
DAP_Sensitive_Time	C0P814	Zm00001eb431500	-8.91818	16.7733	-3.21246	0.00422184	0.0313075	Down	348	37.8557	Anthocyanidin reductase	Miss	3	6
DAP_Sensitive_Time	C0PEU8	Zm00001eb408290	8.32431	5.15299	2.93014	0.0080593	0.0483211	Up	758	85.4848	Dynamin-like protein ARC5	Miss	4	0
DAP_Sensitive_Time	C4IZ51	Zm00001eb428220	7.9057	10.0528	3.17197	0.00463591	0.0334412	Up	487	56.0725	Cyclin-T1-5	Miss	6	2
DAP_Sensitive_Time	C4J141	Zm00001eb417890	9.32664	10.5443	3.37727	0.00287788	0.0249828	Up	382	42.7483	Ribosome biogenesis protein NOP53	Miss	6	2
DAP_Sensitive_Time	C4J6U1	Zm00001eb411320	7.3701	13.769	3.27504	0.00365172	0.0287686	Up	490	53.6218	La-related protein 6B	Miss	6	3
DAP_Sensitive_Time	C6KEM4	Zm00001eb424410	-1.02427	17.9222	-4.29493	0.000327789	0.00616531	Down	506	54.8614	Aminoaldehyde dehydrogenase 2	Inten	6	6
DAP_Sensitive_Time	K7TFI4	Zm00001eb409580	-1.04087	23.7651	-4.40685	0.000251189	0.00523479	Down	237	25.3391	NAD(P)H-quinone oxidoreductase subunit U chloroplastic	Inten	6	6
DAP_Sensitive_Time	K7TLQ9	Zm00001eb415690	6.62977	13.0873	3.09179	0.00557515	0.0376738	Up	317	33.5134	Putative MYB DNA-binding domain superfamily protein	Miss	6	3
DAP_Sensitive_Time	K7TP58	Zm00001eb432170	-1.11358	22.4914	-8.01896	8.57034e-08	3.81072e-05	Down	469	50.7581	Cysteine protease 1	Inten	6	6
DAP_Sensitive_Time	K7TQ63	Zm00001eb425140	9.5976	6.16072	3.91901	0.000801596	0.0111941	Up	1493	161.426	Uncharacterized protein	Miss	5	0
DAP_Sensitive_Time	K7TR27	Zm00001eb416360	6.82436	14.1121	3.05552	0.00605835	0.0397313	Up	590	66.3864	Protein MICRORCHIDIA 1	Miss	6	3
DAP_Sensitive_Time	K7TTJ0	Zm00001eb423300	11.4111	12.2036	3.81867	0.00101719	0.0131213	Up	217	23.4371	Class IV heat shock protein	Miss	6	2
DAP_Sensitive_Time	K7TXI5	Zm00001eb433540	-1.74011	24.6664	-6.57197	1.74315e-06	0.000248608	Down	248	26.5864	Chlorophyll a-b binding protein, chloroplastic	Inten	6	6
DAP_Sensitive_Time	K7TYH4	Zm00001eb410870	8.07416	4.34182	3.97456	0.000702471	0.0102208	Up	956	106.179	Protein STABILIZED1	Miss	5	1
DAP_Sensitive_Time	K7U0A8	Zm00001eb414970	-1.475	15.9941	-5.77348	1.03221e-05	0.00078055	Down	261	28.3059	Haloacid dehalogenase-like hydrolase (HAD) superfamily protein	Inten	6	6
DAP_Sensitive_Time	K7U4Z4	Zm00001eb425930	9.41816	4.82919	3.15458	0.00482559	0.0343194	Up	385	41.4714	DNA glycosylase superfamily protein	Miss	4	0
DAP_Sensitive_Time	K7U5Y9	Zm00001eb428800	6.79616	5.15885	4.84791	8.83628e-05	0.00291038	Up	318	33.9471	Heat stress transcription factor B-2b	Miss	5	0
DAP_Sensitive_Time	K7UDG0	Zm00001eb411100	9.28508	9.56989	3.53489	0.00198886	0.0198914	Up	309	33.0904	Glucuronoxylan 4-O-methyltransferase 2	Miss	6	2
DAP_Sensitive_Time	Q9M588	Zm00001eb424310	-1.01703	21.6262	-2.9089	0.0084558	0.0497326	Down	284	30.7208	Prohibitin	Inten	6	6
DAP_Sensitive_Time	A0A1D6DT15	Zm00001eb065940	10.2677	12.685	3.59878	0.00171104	0.0182009	Up	460	52.2311	Bystin	Miss	6	2
DAP_Sensitive_Time	A0A1D6DX33	Zm00001eb069190	7.46839	14.6361	3.12114	0.00521172	0.0360731	Up	451	47.1584	Uncharacterized protein	Miss	6	3
DAP_Sensitive_Time	A0A1D6DZ88	Zm00001eb070510	10.9864	11.2535	3.60743	0.00167652	0.0179713	Up	1190	125.37	non-specific serine/threonine protein kinase	Miss	4	0
DAP_Sensitive_Time	A0A1D6E3M8	Zm00001eb074380	16.1402	8.70657	4.88582	8.0812e-05	0.00277255	Up	999	108.182	Putative copper-transporting ATPase HMA5	Miss	6	0
DAP_Sensitive_Time	A0A1D6E4A9	Zm00001eb075160	10.4427	6.71434	3.56347	0.00185951	0.0191835	Up	498	56.5651	Mannosyltransferase	Miss	5	0
DAP_Sensitive_Time	A0A1D6E5W5	Zm00001eb077030	-1.20972	20.7772	-4.36933	0.000274627	0.00555377	Down	186	20.1616	Oxygen-evolving enhancer protein 3	Inten	6	6
DAP_Sensitive_Time	A0A1D6E5X5	Zm00001eb077100	7.8335	15.0626	3.06114	0.00598089	0.039477	Up	431	46.9773	IAA-amino acid hydrolase ILR1-like 3	Miss	6	3
DAP_Sensitive_Time	A0A1D6E5Y8	Zm00001eb077220	10.7262	10.8533	3.07122	0.00584443	0.0388693	Up	715	76.7766	Phenylalanine ammonia-lyase	Miss	6	2
DAP_Sensitive_Time	A0A1D6E627	Zm00001eb077380	16.1068	11.5551	7.2589	4.02779e-07	0.000104123	Up	842	94.4604	DEAD-box ATP-dependent RNA helicase 13	Miss	6	0
DAP_Sensitive_Time	A0A1D6E651	Zm00001eb077470	12.3511	16.4748	3.36228	0.00298038	0.0254023	Up	133	14.2643	Embryo sac development arrest 6	Miss	6	2
DAP_Sensitive_Time	A0A1D6E8I4	Zm00001eb079800	10.0933	12.3359	3.35563	0.00302701	0.0256661	Up	239	26.8748	Thylakoid assembly8	Miss	6	2
DAP_Sensitive_Time	A0A1D6E920	Zm00001eb080490	8.80898	11.7087	3.85342	0.000936687	0.0124251	Up	347	36.3345	RING/U-box superfamily protein	Miss	6	2
DAP_Sensitive_Time	A0A1D6E942	Zm00001eb080680	-1.19471	24.727	-5.66954	1.30828e-05	0.00090893	Down	162	17.9836	30S ribosomal protein 3 chloroplastic	Inten	6	6
DAP_Sensitive_Time	A0A1D6E9B8	Zm00001eb081110	9.71113	13.0846	3.08615	0.00564784	0.0378898	Up	299	31.5699	DUF4057 domain-containing protein	Miss	6	2
DAP_Sensitive_Time	A0A1D6ECN5	Zm00001eb085360	13.7133	7.63248	4.88704	8.05801e-05	0.00277255	Up	592	64.9324	Major facilitator superfamily protein	Miss	6	1
DAP_Sensitive_Time	A0A1D6ECY7	Zm00001eb085770	9.79682	5.07975	4.19046	0.000420306	0.00727745	Up	466	50.6533	Glycosyltransferase	Miss	5	1
DAP_Sensitive_Time	A0A1D6EE69	Zm00001eb086720	10.0704	4.73092	4.56799	0.000171323	0.00418741	Up	967	105.875	RING/FYVE/PHD zinc finger superfamily protein	Miss	5	0
DAP_Sensitive_Time	A0A1D6EEN1	Zm00001eb087350	20.7104	6.98585	8.89983	1.56951e-08	1.45389e-05	Up	588	66.3369	peptidylprolyl isomerase	Miss	6	0
DAP_Sensitive_Time	A0A1D6EEP7	Zm00001eb087500	10.7049	15.3594	4.43495	0.00023496	0.00508569	Up	301	33.2118	GDSL esterase/lipase	Miss	6	2
DAP_Sensitive_Time	A0A1D6EF10	Zm00001eb088250	12.4843	12.618	4.3143	0.000313028	0.00599874	Up	598	67.2267	Leunig-related6	Miss	6	1
DAP_Sensitive_Time	A0A1D6EIG3	Zm00001eb093290	10.5276	10.5462	2.94987	0.00770685	0.0468553	Up	675	77.7871	Noc2p family	Miss	6	2
DAP_Sensitive_Time	A0A1D6ELB9	Zm00001eb095350	9.47654	5.32714	2.94895	0.00772301	0.0468864	Up	1079	120.736	Cellulose synthase	Miss	4	0
DAP_Sensitive_Time	A0A1D6ELF0	Zm00001eb095480	9.7933	11.7236	3.36342	0.00297247	0.0254023	Up	771	82.955	Protein NEDD1	Miss	5	1
DAP_Sensitive_Time	A0A1D6EM62	Zm00001eb096340	6.99866	13.6243	3.08688	0.00563835	0.0378898	Up	709	76.4751	S-acyltransferase	Miss	6	3
DAP_Sensitive_Time	A0A1D6ER91	Zm00001eb100450	13.9696	13.0635	4.16905	0.000442268	0.00751721	Up	341	36.8533	RHOMBOID-like protein 10 chloroplastic	Miss	6	1
DAP_Sensitive_Time	A0A1D6ES49	Zm00001eb101940	10.3133	11.6186	3.20717	0.00427376	0.0315539	Up	394	43.6643	ENT domain containing protein	Miss	6	2
DAP_Sensitive_Time	A0A1D6ESI7	Zm00001eb102150	14.1694	14.1808	4.96269	6.74426e-05	0.00248242	Up	453	51.3156	Myosin heavy chain-related	Miss	6	1
DAP_Sensitive_Time	A0A1D6ESQ1	Zm00001eb102350	6.9268	14.3712	3.14721	0.00490818	0.0346134	Up	1061	115.884	Ubiquitin carboxyl-terminal hydrolase 2	Miss	6	3
DAP_Sensitive_Time	A0A1D6ESZ2	Zm00001eb102610	9.02097	12.2834	3.29614	0.0034769	0.0278052	Up	789	87.8461	RNA helicase	Miss	6	2
DAP_Sensitive_Time	A0A1D6ETQ1	Zm00001eb103380	-1.08982	17.7609	-3.00971	0.00672645	0.0426533	Down	506	55.171	Cytochrome P450 71A26	Inten	6	6
DAP_Sensitive_Time	A0A1D6ETU3	Zm00001eb103510	7.32005	11.096	4.44008	0.000232114	0.00506912	Up	885	97.2532	Lon protease homolog 2, peroxisomal	Miss	6	2
DAP_Sensitive_Time	A0A1D6EX31	Zm00001eb106050	14.497	6.71977	6.58423	1.69723e-06	0.000248608	Up	746	84.255	ATP-dependent RNA helicase	Miss	6	0
DAP_Sensitive_Time	A0A1D6EY50	Zm00001eb106890	8.71841	7.16034	3.22656	0.00408624	0.0308243	Up	1241	140.078	Myosin-2	Miss	6	1
DAP_Sensitive_Time	A0A1D6EZ65	Zm00001eb107210	-1.34416	18.5559	-6.2569	3.48401e-06	0.000383448	Down	166	18.0633	Uncharacterized protein	Inten	6	6
DAP_Sensitive_Time	A0A1D6EZ77	Zm00001eb107250	11.841	6.42077	3.82615	0.000999291	0.0129616	Up	1548	162.217	Protein TIME FOR COFFEE	Miss	5	0
DAP_Sensitive_Time	A0A1D6EZI9	Zm00001eb107620	13.5303	10.8957	44.8438	3.68955e-22	1.02533e-18	Up	121	13.7216	Bet1-like protein	Miss	6	0
DAP_Sensitive_Time	A0A1D6EZN4	Zm00001eb107870	6.56073	7.65779	3.12378	0.00518024	0.0359672	Up	520	55.0791	Putative polyol transporter 1	Miss	4	0
DAP_Sensitive_Time	A0A1D6F1X1	Zm00001eb109620	1.40956	18.3935	4.73548	0.000115225	0.0034065	Up	537	58.9987	Phospho-2-dehydro-3-deoxyheptonate aldolase	Inten	6	6
DAP_Sensitive_Time	A0A1D6F2A5	Zm00001eb110150	12.1927	15.833	3.81854	0.0010175	0.0131213	Up	133	14.0803	Thioredoxin-like protein AAED1 chloroplastic	Miss	5	1
DAP_Sensitive_Time	A0A1D6F2H1	Zm00001eb110390	10.7268	4.66233	5.75308	1.08125e-05	0.000806659	Up	569	62.465	Cytochrome P450 CYP727A4	Miss	5	0
DAP_Sensitive_Time	A0A1D6F2Q8	Zm00001eb110600	10.6325	6.89041	3.95815	0.000730417	0.0105036	Up	158	18.1011	NudC domain-containing protein 2	Miss	4	0
DAP_Sensitive_Time	A0A1D6F4U5	Zm00001eb111890	-1.75939	19.6025	-7.09933	5.62912e-07	0.000121316	Down	950	104.206	D-alanine--D-alanine ligase family	Inten	6	6
DAP_Sensitive_Time	A0A1D6F5U0	Zm00001eb113240	-1.02102	22.0913	-4.42956	0.000237993	0.00509108	Down	1016	113.777	Alpha-mannosidase	Inten	6	6
DAP_Sensitive_Time	A0A1D6F6I1	Zm00001eb113780	8.55609	9.79915	4.8898	8.00571e-05	0.00277255	Up	609	66.9199	Adagio protein 3	Miss	6	1
DAP_Sensitive_Time	A0A1D6F705	Zm00001eb114370	-11.4191	12.3961	-4.81844	9.47221e-05	0.00304315	Down	711	75.289	Subtilisin-like serine endopeptidase family protein	Miss	0	4
DAP_Sensitive_Time	A0A1D6F901	Zm00001eb116810	8.60684	9.99851	3.20767	0.0042689	0.0315539	Up	628	70.575	ATP-dependent DNA helicase 2 subunit KU70	Miss	5	1
DAP_Sensitive_Time	A0A804M8V3	Zm00001eb067460	8.57856	11.5224	3.06152	0.00597568	0.039477	Up	837	92.2215	Cyclin-related	Miss	6	2
DAP_Sensitive_Time	A0A804M980	Zm00001eb068130	10.03	5.85969	3.27398	0.00366073	0.0288061	Up	482	53.6686	Golgin candidate 2	Miss	5	1
DAP_Sensitive_Time	A0A804MB58	Zm00001eb072310	16.4431	11.7246	5.27645	3.23866e-05	0.00169715	Up	753	84.0524	WEB family protein chloroplastic	Miss	6	0
DAP_Sensitive_Time	A0A804MBM3	Zm00001eb073430	10.1338	14.7385	4.24922	0.000365453	0.00659477	Up	671	74.5863	C2H2-type domain-containing protein	Miss	6	2
DAP_Sensitive_Time	A0A804MCQ1	Zm00001eb075660	-10.7515	12.0792	-4.52615	0.000189204	0.00445592	Down	352	38.7965	(+)-neomenthol dehydrogenase	Miss	0	4
DAP_Sensitive_Time	A0A804MDN2	Zm00001eb077760	9.43015	13.2577	4.63423	0.000146427	0.0038435	Up	193	21.1114	Coiled-coil domain-containing protein 115	Miss	6	2
DAP_Sensitive_Time	A0A804MEH5	Zm00001eb079380	-1.64133	20.9156	-5.82265	9.23103e-06	0.000718007	Down	175	19.3492	peptide-methionine (S)-S-oxide reductase	Inten	6	6
DAP_Sensitive_Time	A0A804MFG3	Zm00001eb081460	-1.21669	21.978	-3.395	0.0027611	0.0244171	Down	594	64.742	FAD-binding domain-containing protein	Inten	6	6
DAP_Sensitive_Time	A0A804MG45	Zm00001eb082890	-1.50486	17.3588	-3.81048	0.00103713	0.0132515	Down	784	84.616	Cellulose synthase-like protein H1	Inten	6	6
DAP_Sensitive_Time	A0A804MKI5	Zm00001eb093390	11.5509	9.30413	3.71204	0.00130947	0.0152958	Up	544	60.4488	RRM domain-containing protein	Miss	6	1
DAP_Sensitive_Time	A0A804MPF7	Zm00001eb102000	8.15893	10.4512	3.22489	0.00410207	0.0308724	Up	336	37.1082	NAD-dependent epimerase/dehydratase domain-containing protein	Miss	5	1
DAP_Sensitive_Time	A0A804MQR2	Zm00001eb104750	1.31954	15.3372	4.93011	7.28123e-05	0.00263248	Up	305	32.1502	Protein SUPPRESSOR OF FRI 4	Inten	6	6
DAP_Sensitive_Time	A0A804MRU3	Zm00001eb106830	-1.17354	23.1893	-6.91309	8.3557e-07	0.000151671	Down	194	22.419	Protein THYLAKOID FORMATION 1 chloroplastic	Inten	6	6
DAP_Sensitive_Time	A0A804MSI3	Zm00001eb108360	-1.2833	18.5415	-5.51965	1.84511e-05	0.00113763	Down	196	19.9338	WPP domain-containing protein	Inten	6	6
DAP_Sensitive_Time	A0A804MST0	Zm00001eb108910	-1.97209	16.2584	-9.09846	1.08526e-08	1.34042e-05	Down	213	22.7938	Glyceraldehyde-3-phosphate dehydrogenase A	Inten	6	6
DAP_Sensitive_Time	A0A804MTP0	Zm00001eb110710	7.60879	6.95099	3.7877	0.00109468	0.0136337	Up	352	39.9419	Uncharacterized protein	Miss	5	0
DAP_Sensitive_Time	A0A804MWU5	Zm00001eb117640	-1.6149	21.7343	-4.23885	0.000374581	0.00672673	Down	366	39.4924	NADP-dependent oxidoreductase domain-containing protein	Inten	6	6
DAP_Sensitive_Time	A0A804MX50	Zm00001eb118350	9.46832	4.71788	4.10991	0.000509104	0.00817803	Up	912	100.043	Potassium transporter	Miss	5	0
DAP_Sensitive_Time	B4F914	Zm00001eb095770	10.5376	5.91157	3.17568	0.00459633	0.0332619	Up	705	77.6923	p-loop NTPase domain-containing protein LPA1 homolog 1	Miss	4	0
DAP_Sensitive_Time	B4FAN0	Zm00001eb096260	7.00999	14.3059	3.11348	0.00530429	0.0365093	Up	609	67.5952	Paramyosin	Miss	6	3
DAP_Sensitive_Time	B4FAP3	Zm00001eb080970	8.54574	15.9348	3.1838	0.004511	0.0328099	Up	284	30.821	NAD(P)-binding Rossmann-fold superfamily protein	Miss	6	3
DAP_Sensitive_Time	B4FBR4	Zm00001eb065560	11.314	8.70179	3.55749	0.00188587	0.0192677	Up	289	30.1462	Uncharacterized protein	Miss	5	0
DAP_Sensitive_Time	B4FC23	Zm00001eb110980	10.5159	8.49365	2.92655	0.00812494	0.0484542	Up	347	38.3185	S-adenosyl-L-methionine-dependent methyltransferase superfamily protein	Miss	6	2
DAP_Sensitive_Time	B4FC96	Zm00001eb105300	10.4486	13.9694	3.4786	0.00227005	0.0214365	Up	271	28.6447	RanBP2-type zinc finger protein	Miss	6	2
DAP_Sensitive_Time	B4FFM6	Zm00001eb115750	-1.56869	20.7277	-3.70744	0.00132376	0.0153528	Down	263	27.7877	Tropinone reductase-like protein	Inten	6	6
DAP_Sensitive_Time	B4FGB3	Zm00001eb110880	-6.90649	9.54788	-3.10485	0.00541058	0.0369662	Down	159	17.6475	Early response to dehydration 15-like protein	Miss	3	6
DAP_Sensitive_Time	B4FGM1	Zm00001eb079110	8.41758	16.6737	3.16131	0.00475131	0.0340087	Up	206	24.1254	DNA-directed RNA polymerases II and IV subunit 5A	Miss	6	3
DAP_Sensitive_Time	B4FHU9	Zm00001eb098990	-1.34731	18.419	-5.11911	4.67395e-05	0.00207851	Down	90	9.84336	Succinate dehydrogenase subunit 7A mitochondrial	Inten	6	6
DAP_Sensitive_Time	B4FJG1	Zm00001eb106810	-1.71728	23.6844	-6.43565	2.34848e-06	0.000290064	Down	291	31.4103	Chlorophyll a-b binding protein, chloroplastic	Inten	6	6
DAP_Sensitive_Time	B4FMV3	Zm00001eb095390	-1.5945	21.1306	-3.26501	0.0037377	0.0291567	Down	110	12.2475	V-type proton ATPase subunit G	Inten	6	6
DAP_Sensitive_Time	B4FMZ2	Zm00001eb083840	-1.53575	19.6382	-4.79753	9.95145e-05	0.0031241	Down	284	30.7776	Carbonic anhydrase	Inten	6	6
DAP_Sensitive_Time	B4FQJ5	Zm00001eb095000	9.72166	7.12213	3.26304	0.00375486	0.0292086	Up	216	23.6866	Cytochrome b5 heme-binding domain-containing protein	Inten	6	6
DAP_Sensitive_Time	B4FQZ4	Zm00001eb067650	6.54467	12.2969	3.39154	0.00278352	0.0245374	Up	550	59.6241	Ribosomal RNA processing protein 1 B	Miss	6	3
DAP_Sensitive_Time	B4FRG1	Zm00001eb113790	-1.0135	22.0755	-6.01189	6.02077e-06	0.000567177	Down	266	29.3144	14-3-3-like protein	Inten	6	6
DAP_Sensitive_Time	B4FRX4	Zm00001eb075370	-1.07203	25.1334	-4.5833	0.000165211	0.00412694	Down	210	23.9789	NAD(P)H-quinone oxidoreductase subunit M, chloroplastic	Inten	6	6
DAP_Sensitive_Time	B4FS17	Zm00001eb071800	-1.19896	24.462	-6.95717	7.6067e-07	0.000140927	Down	351	38.3651	Thylakoid lumenal 29 kDa protein chloroplastic	Inten	6	6
DAP_Sensitive_Time	B4FSR5	Zm00001eb097310	7.88061	5.09409	2.99602	0.00693962	0.043607	Up	156	16.2897	Uncharacterized protein	Miss	4	0
DAP_Sensitive_Time	B4FT08	Zm00001eb092570	8.18377	4.27781	7.73143	1.52504e-07	5.46849e-05	Up	366	39.5721	Dcp1-like decapping family protein	Miss	6	1
DAP_Sensitive_Time	B4FWK7	Zm00001eb076730	7.41249	5.06923	3.26706	0.00371994	0.0290854	Up	413	45.5539	Endosomal targeting BRO1-like domain-containing protein	Miss	5	1
DAP_Sensitive_Time	B4FXB0	Zm00001eb066480	-1.38194	23.1875	-4.97781	6.50882e-05	0.00243416	Down	253	27.1099	Chlorophyll a-b binding protein, chloroplastic	Inten	6	6
DAP_Sensitive_Time	B4G051	Zm00001eb117740	13.5063	7.63901	4.83591	9.08997e-05	0.00296317	Up	473	52.4731	Pleckstrin homology (PH) domain-containing protein	Miss	6	0
DAP_Sensitive_Time	B4G264	Zm00001eb105190	-1.36775	18.3301	-3.15521	0.00481858	0.0342915	Down	480	51.6777	Glycosyltransferase	Inten	6	6
DAP_Sensitive_Time	B6SKK9	Zm00001eb107190	12.6327	9.23643	3.57861	0.00179435	0.0187638	Up	539	60.7946	Calcium-dependent protein kinase 7	Miss	5	0
DAP_Sensitive_Time	B6SR19	Zm00001eb083680	-1.02751	25.9313	-3.74491	0.00121146	0.0145849	Down	144	15.788	16kDa membrane protein	Inten	6	6
DAP_Sensitive_Time	B6SU61	Zm00001eb118450	-1.03643	21.4498	-5.81914	9.30503e-06	0.000718007	Down	315	34.1499	Tic62 protein	Inten	6	6
DAP_Sensitive_Time	B6SUJ3	Zm00001eb072370	-1.22328	20.9417	-3.76724	0.00114905	0.0141015	Down	272	29.5941	Plastid-specific 30S ribosomal protein 2	Inten	6	6
DAP_Sensitive_Time	B6SZP7	Zm00001eb072030	-1.24913	19.5556	-7.03551	6.44166e-07	0.000132529	Down	381	42.2167	Phosphoribulokinase, chloroplastic	Inten	6	6
DAP_Sensitive_Time	B6T398	Zm00001eb067150	-1.01452	22.5006	-4.26064	0.00035566	0.00649182	Down	299	32.5358	Putative plastid-lipid-associated protein 13 chloroplastic	Inten	6	6
DAP_Sensitive_Time	B6TDC5	Zm00001eb096890	7.16578	15.0994	3.06661	0.0059064	0.0391657	Up	368	40.7789	PTI1-like tyrosine-protein kinase 3	Miss	6	3
DAP_Sensitive_Time	B6TGV4	Zm00001eb071100	11.9558	6.03005	6.40089	2.53487e-06	0.000302985	Up	118	13.1192	Uncharacterized protein	Miss	6	0
DAP_Sensitive_Time	B6TNT5	Zm00001eb079380	-1.67701	20.221	-5.67339	1.29684e-05	0.000906644	Down	185	20.5046	peptide-methionine (S)-S-oxide reductase	Inten	6	6
DAP_Sensitive_Time	B6TQI8	Zm00001eb091360	-1.64341	19.3172	-3.43101	0.002538	0.0230682	Down	188	19.9615	Dirigent protein	Inten	6	6
DAP_Sensitive_Time	B6TXB2	Zm00001eb072570	-1.00597	15.6127	-3.16146	0.00474966	0.0340087	Down	212	23.2494	Sirohydrochlorin ferrochelatase	Inten	6	6
DAP_Sensitive_Time	B6U038	Zm00001eb097150	-1.1102	20.2228	-5.46445	2.09538e-05	0.00125092	Down	242	26.9735	Thiol-disulfide isomerase and thioredoxins	Inten	6	6
DAP_Sensitive_Time	B6U1Y2	Zm00001eb076590	9.90031	6.73177	4.1945	0.000416285	0.00721907	Up	671	76.2142	Methyltransferase	Miss	6	2
DAP_Sensitive_Time	B6U208	Zm00001eb117080	11.0186	9.64674	3.80659	0.00104674	0.0133076	Up	635	69.9905	YTH domain-containing family protein	Miss	6	1
DAP_Sensitive_Time	B6U534	Zm00001eb101660	-1.13227	25.0424	-4.55481	0.000176765	0.00425306	Down	145	15.3132	Photosystem I reaction center subunit V, chloroplastic	Inten	6	6
DAP_Sensitive_Time	B8A0V5	Zm00001eb117640	-1.53768	21.7964	-4.42183	0.000242401	0.00510625	Down	375	40.5477	NADP-dependent oxidoreductase domain-containing protein	Inten	6	6
DAP_Sensitive_Time	C0HEI2	Zm00001eb069580	6.82358	12.7509	3.21884	0.00415995	0.031016	Up	469	51.9951	Histone-lysine N-methyltransferase ATXR2	Miss	6	3
DAP_Sensitive_Time	C0HI97	Zm00001eb105550	-1.07519	20.5014	-6.71837	1.26901e-06	0.000210542	Down	203	21.2983	ATP synthase3	Inten	6	6
DAP_Sensitive_Time	C0P732	Zm00001eb075450	1.70091	20.8785	7.84374	1.21603e-07	4.82764e-05	Up	580	65.1245	Hsp70-Hsp90 organizing protein 3	Inten	6	6
DAP_Sensitive_Time	C0P8J4	Zm00001eb081770	12.1265	10.4699	3.81507	0.00102588	0.0131806	Up	208	22.8316	22.0 kDa heat shock protein	Miss	6	2
DAP_Sensitive_Time	C0P9Q2	Zm00001eb106830	-1.07505	22.2753	-5.98488	6.39776e-06	0.000571007	Down	284	31.9229	Protein THYLAKOID FORMATION 1 chloroplastic	Inten	6	6
DAP_Sensitive_Time	C0PBS0	Zm00001eb104420	-1.13555	20.0583	-5.84461	8.78263e-06	0.000702358	Down	375	40.5155	nicotinate-nucleotide diphosphorylase (carboxylating)	Inten	6	6
DAP_Sensitive_Time	C0PDU9	Zm00001eb078620	11.4263	15.4537	4.5969	0.000159971	0.00405066	Up	369	39.4464	BZIP transcription factor	Miss	6	2
DAP_Sensitive_Time	C0PHQ7	Zm00001eb112750	-9.70745	17.0956	-3.56424	0.00185611	0.0191835	Down	758	80.1599	Subtilisin-like serine endopeptidase family protein	Miss	3	6
DAP_Sensitive_Time	C0PNU9	Zm00001eb099970	5.64041	8.28555	2.95276	0.0076565	0.0466184	Up	271	30.6461	RING-type E3 ubiquitin transferase	Miss	5	1
DAP_Sensitive_Time	C4IYL3	Zm00001eb102560	8.47001	11.0594	3.09948	0.00547763	0.0372817	Up	618	68.3705	Hydroxyproline-rich glycoprotein family protein	Miss	6	2
DAP_Sensitive_Time	Q41746	Zm00001eb112260	-1.12778	24.838	-5.62542	1.44727e-05	0.000972957	Down	283	30.1701	Chlorophyll a-b binding protein, chloroplastic	Inten	6	6
DAP_Sensitive_Time	Q5GAU6	Zm00001eb078570	13.4088	14.7298	7.79098	1.35223e-07	5.18324e-05	Up	294	31.5617	NAD(P)-binding Rossmann-fold superfamily protein	Miss	6	1
DAP_Sensitive_Time	Q5QJA2	Zm00001eb114860	-1.03027	24.0819	-4.17315	0.000437982	0.00746719	Down	272	29.2549	Harpin binding protein 1	Inten	6	6
DAP_Sensitive_Time	A0A1D6MF37	Zm00001eb119280	-17.173	9.88272	-4.72038	0.000119415	0.00348404	Down	228	24.9549	Vegetative storage protein PNI288	Miss	1	6
DAP_Sensitive_Time	A0A1D6MFD2	Zm00001eb119640	-1.89614	18.6068	-3.26729	0.00371799	0.0290854	Down	950	103.888	V-type proton ATPase subunit E	Inten	6	6
DAP_Sensitive_Time	A0A1D6MK18	Zm00001eb122740	1.12065	18.171	4.64034	0.000144321	0.0038197	Up	243	25.678	Transcription factor HY5-like	Inten	6	6
DAP_Sensitive_Time	A0A1D6MK52	Zm00001eb122820	-1.25132	18.4131	-7.37223	3.1821e-07	9.06981e-05	Down	189	21.4013	Thiol-disulfide oxidoreductase DCC	Inten	6	6
DAP_Sensitive_Time	A0A1D6ML85	Zm00001eb124020	10.0075	12.6072	3.01088	0.00670855	0.042564	Up	506	57.0227	Aspartate--tRNA ligase chloroplastic/mitochondrial	Miss	6	2
DAP_Sensitive_Time	A0A1D6MMD1	Zm00001eb125670	9.78048	8.59233	5.21758	3.71423e-05	0.00182687	Up	1099	121.478	Putative ubiquitin-conjugating enzyme E2 23	Miss	5	0
DAP_Sensitive_Time	A0A1D6MQV4	Zm00001eb128940	10.893	7.91503	3.47395	0.00229496	0.021563	Up	1178	131.119	Phospholipid-transporting ATPase	Miss	5	0
DAP_Sensitive_Time	A0A1D6MS18	Zm00001eb130620	11.3645	12.4991	7.34066	3.39744e-07	9.21122e-05	Up	429	47.064	UDP-glucuronate decarboxylase	Miss	6	1
DAP_Sensitive_Time	A0A1D6MVD8	Zm00001eb134530	8.9455	13.212	4.57361	0.000169052	0.00418526	Up	888	99.1374	Ubiquitin carboxyl-terminal hydrolase	Miss	6	2
DAP_Sensitive_Time	A0A1D6MX80	Zm00001eb136940	7.58863	14.0381	3.17851	0.00456644	0.0331335	Up	752	83.3993	PAS domain-containing protein tyrosine kinase family protein	Miss	6	3
DAP_Sensitive_Time	A0A1D6MZN9	Zm00001eb139420	11.7325	6.52377	4.57808	0.000167273	0.00416198	Up	414	44.2965	Uncharacterized protein	Miss	5	0
DAP_Sensitive_Time	A0A1D6N0A4	Zm00001eb139890	7.06044	4.39048	3.15885	0.00477829	0.0341289	Up	569	63.291	Pentatricopeptide repeat-containing protein chloroplastic	Miss	5	1
DAP_Sensitive_Time	A0A1D6N0B3	Zm00001eb139960	-1.2787	16.2157	-4.92936	7.29404e-05	0.00263248	Down	114	12.4015	Chloroplast outer envelope 24 kD protein	Inten	6	6
DAP_Sensitive_Time	A0A1D6N0L5	Zm00001eb140390	14.1632	6.671	4.02207	0.000627436	0.00941238	Up	1875	213.314	C2 NT-type domain-containing protein	Miss	5	0
DAP_Sensitive_Time	A0A1D6N0R5	Zm00001eb140540	-1.17003	26.3205	-4.7426	0.000113303	0.00336758	Down	415	43.8877	Protein RETICULATA-RELATED 4 chloroplastic	Inten	6	6
DAP_Sensitive_Time	A0A1D6N276	Zm00001eb142200	12.9503	8.48342	3.47495	0.00228959	0.0215505	Up	321	32.8593	Protein SRC2-like protein	Miss	5	0
DAP_Sensitive_Time	A0A1D6N2G4	Zm00001eb142530	12.3966	12.9286	7.1081	5.52597e-07	0.000121316	Up	477	51.622	tRNA (adenine(58)-N(1))-methyltransferase non-catalytic subunit TRM6	Miss	6	1
DAP_Sensitive_Time	A0A1D6N4F0	Zm00001eb144500	9.78166	14.5374	3.93858	0.000765183	0.0108492	Up	488	53.4999	Glycosyltransferase	Miss	6	2
DAP_Sensitive_Time	A0A1D6N4Q9	Zm00001eb144690	8.78888	5.91425	3.08915	0.00560912	0.0377885	Up	231	26.0293	Ras-related protein Rab5	Miss	5	0
DAP_Sensitive_Time	A0A1D6N563	Zm00001eb145100	8.93237	17.0139	3.1213	0.00520984	0.0360731	Up	463	50.5111	Zinc-binding dehydrogenase family protein	Miss	6	3
DAP_Sensitive_Time	A0A1D6N8M7	Zm00001eb149800	15.8182	7.95989	5.17258	4.12517e-05	0.00191064	Up	1995	219.984	Protein MOR1	Miss	6	0
DAP_Sensitive_Time	A0A1D6N9X0	Zm00001eb151510	-1.108	18.149	-3.46051	0.00236847	0.0219949	Down	983	113.087	Insulin-degrading enzyme-like 1 peroxisomal	Inten	6	6
DAP_Sensitive_Time	A0A1D6NF63	Zm00001eb156320	10.3954	10.3291	5.08121	5.10739e-05	0.00217524	Up	408	44.8306	Mediator of RNA polymerase II transcription subunit 27	Miss	6	1
DAP_Sensitive_Time	A0A1D6NFV3	Zm00001eb156870	-1.15213	21.6637	-6.69515	1.3343e-06	0.000215712	Down	243	26.4748	Potassium/sodium hyperpolarization-activated cyclic nucleotide-gated channel 1	Inten	6	6
DAP_Sensitive_Time	A0A1D6NHN6	Zm00001eb158760	-1.491	17.8858	-6.84306	9.70506e-07	0.000163457	Down	269	29.3082	5'-deoxynucleotidase	Inten	6	6
DAP_Sensitive_Time	A0A1D6NKN5	Zm00001eb160460	7.99825	10.9177	3.67592	0.00142622	0.016128	Up	513	58.3136	Peptidyl-prolyl cis-trans isomerase CYP57	Miss	6	2
DAP_Sensitive_Time	A0A1D6NLB4	Zm00001eb161180	-1.201	26.9984	-5.02952	5.76496e-05	0.00229689	Down	165	18.3317	ATP synthase gamma chain 1 chloroplastic	Inten	6	6
DAP_Sensitive_Time	A0A1D6NLQ0	Zm00001eb161700	12.0034	9.23103	3.37532	0.00289105	0.0249828	Up	849	92.7426	Leunig-related1	Miss	5	0
DAP_Sensitive_Time	A0A1D6NP15	Zm00001eb163070	9.91115	10.4318	3.49947	0.00216151	0.0209534	Up	921	95.8915	Nuclear pore complex protein NUP98A	Miss	6	2
DAP_Sensitive_Time	A0A3L6FM30	Zm00001eb149180	7.11477	12.8224	3.50218	0.00214781	0.0208698	Up	647	71.002	Exocyst subunit Exo70 family protein	Miss	6	3
DAP_Sensitive_Time	A0A804MZ30	Zm00001eb122470	9.77112	7.35745	3.26307	0.00375461	0.0292086	Up	1426	161.378	ABC transporter domain-containing protein	Miss	6	2
DAP_Sensitive_Time	A0A804MZG3	Zm00001eb123170	7.29947	4.22882	3.89685	0.000844913	0.0116804	Up	461	51.9715	RING-type domain-containing protein	Miss	5	0
DAP_Sensitive_Time	A0A804N0B5	Zm00001eb125060	8.25031	8.66233	3.04573	0.00619554	0.0403218	Up	579	63.4314	GH10 domain-containing protein	Miss	6	2
DAP_Sensitive_Time	A0A804N138	Zm00001eb126680	8.22403	10.8527	3.4279	0.00255655	0.0231799	Up	414	43.6779	Peroxisomal membrane protein PEX14	Miss	3	0
DAP_Sensitive_Time	A0A804N1I1	Zm00001eb127510	-1.13701	14.9383	-4.81556	9.5368e-05	0.00305507	Down	276	29.5209	Uncharacterized protein	Inten	6	6
DAP_Sensitive_Time	A0A804N5Y1	Zm00001eb137610	10.4346	10.6847	3.05116	0.00611896	0.0400108	Up	523	57.9257	Acyl-CoA-binding domain-containing protein 4	Miss	4	0
DAP_Sensitive_Time	A0A804N6F5	Zm00001eb138650	-1.40114	27.5291	-5.57547	1.62291e-05	0.00104295	Down	217	23.3833	Photosystem I reaction center subunit N, chloroplastic	Inten	6	6
DAP_Sensitive_Time	A0A804N6H3	Zm00001eb138730	7.45079	15.2081	3.32356	0.00326196	0.0268593	Up	324	36.374	BZIP domain-containing protein	Inten	6	5
DAP_Sensitive_Time	A0A804N6Y1	Zm00001eb139720	8.89767	13.2375	4.42846	0.000238616	0.00509108	Up	434	48.9862	Pectin acetylesterase	Miss	6	2
DAP_Sensitive_Time	A0A804N8D7	Zm00001eb142830	10.0921	12.4672	3.83593	0.000976362	0.0127836	Up	508	56.0407	CID domain-containing protein	Miss	6	2
DAP_Sensitive_Time	A0A804N9W0	Zm00001eb145680	-1.02788	24.128	-4.72766	0.000117376	0.00343356	Down	346	38.2362	NAD(P)H-quinone oxidoreductase subunit N, chloroplastic	Inten	6	6
DAP_Sensitive_Time	A0A804NCW1	Zm00001eb152100	7.64447	10.2044	3.44688	0.00244537	0.0224651	Up	99	10.6198	Uncharacterized protein	Miss	6	0
DAP_Sensitive_Time	A0A804NCW2	Zm00001eb152100	11.1936	9.17989	7.58989	2.03352e-07	6.45845e-05	Up	132	14.6686	Uncharacterized protein	Miss	6	0
DAP_Sensitive_Time	A0A804NG01	Zm00001eb158170	13.273	8.62206	3.45763	0.00238453	0.0221079	Up	381	44.4105	Trichome birefringence-like N-terminal domain-containing protein	Miss	5	0
DAP_Sensitive_Time	A0A804NHQ4	Zm00001eb161390	-2.08736	26.2765	-3.16239	0.00473943	0.0339894	Down	186	19.9447	Chlorophyll a-b binding protein, chloroplastic	Inten	6	6
DAP_Sensitive_Time	A0A804NHX5	Zm00001eb161790	-6.99375	11.8792	-3.05928	0.00600645	0.0395778	Down	1280	144.183	ABC transporter domain-containing protein	Miss	2	5
DAP_Sensitive_Time	A0A804NIH3	Zm00001eb118540	11.0091	11.3744	5.14568	4.39255e-05	0.00197682	Up	410	45.9822	non-specific serine/threonine protein kinase	Miss	6	3
DAP_Sensitive_Time	B4F8P6	Zm00001eb121470	-1.26663	27.7309	-6.54823	1.83572e-06	0.00025324	Down	636	69.818	Malic enzyme	Inten	6	6
DAP_Sensitive_Time	B4F9K4	Zm00001eb121900	3.50544	20.9944	8.60157	2.75721e-08	1.91557e-05	Up	165	17.8685	17.5 kDa class II heat shock protein	Inten	6	6
DAP_Sensitive_Time	B4F9N6	Zm00001eb156690	8.38639	5.9218	3.03762	0.00631133	0.040822	Up	369	40.1454	Cytochrome b561 and DOMON domain-containing protein	Miss	4	0
DAP_Sensitive_Time	B4FBQ6	Zm00001eb120350	9.49034	12.4838	3.78587	0.00109943	0.013655	Up	323	35.9636	Syntaxin 43	Miss	6	2
DAP_Sensitive_Time	B4FCQ1	Zm00001eb152360	9.38549	5.98688	2.96834	0.00739052	0.0455646	Up	193	22.0634	DUF2039 family protein	Miss	5	1
DAP_Sensitive_Time	B4FJ76	Zm00001eb141670	9.97817	6.08197	6.01714	5.95007e-06	0.000567177	Up	113	12.1465	Uncharacterized protein	Miss	6	0
DAP_Sensitive_Time	B4FK84	Zm00001eb142220	-1.00442	24.3675	-3.71945	0.00128671	0.0151521	Down	221	23.8942	glutathione transferase	Inten	6	6
DAP_Sensitive_Time	B4FLQ1	Zm00001eb123410	8.28509	15.3688	3.19942	0.00435108	0.0319885	Up	328	37.4633	Golgi to ER traffic protein 4	Miss	6	3
DAP_Sensitive_Time	B4FNC6	Zm00001eb118790	8.63469	8.1024	3.03442	0.00635771	0.0410647	Up	284	30.4476	RWP-RK transcription factor	Miss	4	0
DAP_Sensitive_Time	B4FPJ2	Zm00001eb146730	-1.18645	19.1851	-3.00157	0.00685235	0.0432502	Down	98	11.2358	Sm-like protein LSM3B	Inten	6	6
DAP_Sensitive_Time	B4FTF3	Zm00001eb154060	-1.22881	18.8954	-6.65368	1.45961e-06	0.000225347	Down	456	45.7611	BURP domain protein RD22	Inten	6	6
DAP_Sensitive_Time	B4FUA5	Zm00001eb151110	7.50599	13.5787	3.5874	0.00175755	0.0185184	Up	220	24.5042	Partner of Nob1	Miss	6	3
DAP_Sensitive_Time	B4FVX8	Zm00001eb124210	13.4072	9.30298	5.17813	4.07209e-05	0.00190288	Up	175	18.4259	Dirigent protein	Miss	5	0
DAP_Sensitive_Time	B4FWF5	Zm00001eb137960	5.72873	11.3849	3.17409	0.00461328	0.0332995	Up	185	20.1012	Histone deacetylase 6	Miss	6	3
DAP_Sensitive_Time	B4FYT4	Zm00001eb126770	9.48442	12.8876	3.58303	0.00177576	0.0186396	Up	316	35.5394	Uncharacterized protein	Miss	6	2
DAP_Sensitive_Time	B4G0C0	Zm00001eb123260	9.61546	5.32862	2.99258	0.00699418	0.043752	Up	356	38.7362	Nucleotide/sugar transporter family protein	Miss	4	0
DAP_Sensitive_Time	B6SMC4	Zm00001eb150810	-1.34203	21.4768	-3.43056	0.00254068	0.0230737	Down	291	31.8806	Protein CHLOROPLAST ENHANCING STRESS TOLERANCE, chloroplastic	Inten	6	6
DAP_Sensitive_Time	B6SMX7	Zm00001eb124200	-1.11847	22.3615	-5.16195	4.22886e-05	0.00193448	Down	168	17.9525	4-hydroxy-4-methyl-2-oxoglutarate aldolase	Inten	6	6
DAP_Sensitive_Time	B6SPG9	Zm00001eb159250	10.0149	13.0639	2.95526	0.00761318	0.0464735	Up	543	60.8741	Cytochrome P450 CYP72A28v2	Miss	6	2
DAP_Sensitive_Time	B6SXI2	Zm00001eb149390	10.2314	5.85937	3.01954	0.00657744	0.0418996	Up	513	57.8308	non-specific serine/threonine protein kinase	Miss	4	0
DAP_Sensitive_Time	B6SYC5	Zm00001eb138040	11.9088	11.0627	3.69388	0.00136693	0.0156648	Up	494	52.5281	SPF1-like DNA-binding protein	Miss	6	1
DAP_Sensitive_Time	B6T5U0	Zm00001eb151060	-1.12321	20.589	-3.02702	0.00646602	0.0414511	Down	118	12.532	F1F0-ATPase inhibitor protein	Inten	6	6
DAP_Sensitive_Time	B6T6E2	Zm00001eb131050	7.29077	13.6492	3.16291	0.00473384	0.0339712	Up	264	29.0232	Craniofacial development protein 1	Miss	6	3
DAP_Sensitive_Time	B6TE08	Zm00001eb158770	5.73235	12.0584	3.22615	0.00409012	0.0308243	Up	382	42.2961	ATP binding protein	Miss	6	3
DAP_Sensitive_Time	B6TMF0	Zm00001eb150560	-1.00247	20.1169	-3.60436	0.00168867	0.0180364	Down	135	14.8539	Cysteine proteinase inhibitor	Inten	6	6
DAP_Sensitive_Time	B6U2G7	Zm00001eb157450	15.0014	6.18539	6.90577	8.48724e-07	0.000151671	Up	115	13.3995	HMG1/2-like protein	Miss	6	0
DAP_Sensitive_Time	B6UAY5	Zm00001eb124570	6.78152	5.36134	3.92947	0.000781934	0.0110025	Up	325	35.0458	Mitochondrial substrate carrier family protein	Miss	5	0
DAP_Sensitive_Time	B6UHJ5	Zm00001eb151930	12.1963	6.86861	5.40595	2.39858e-05	0.00137436	Up	187	20.7355	Mal d 1-associated protein	Miss	6	0
DAP_Sensitive_Time	B6UIC1	Zm00001eb157660	-1.43578	23.7145	-5.5959	1.5486e-05	0.00101859	Down	183	18.8584	50S ribosomal protein L12-1	Inten	6	6
DAP_Sensitive_Time	C0HFY2	Zm00001eb145490	14.7059	11.1774	5.4299	2.2694e-05	0.00132772	Up	400	44.2582	Alpha/beta-Hydrolases superfamily protein	Miss	6	0
DAP_Sensitive_Time	C0P347	Zm00001eb146330	12.3313	13.147	7.09227	5.71352e-07	0.000121316	Up	504	55.9859	Protein kinase domain-containing protein	Miss	6	1
DAP_Sensitive_Time	C0P670	Zm00001eb140080	13.7963	13.6703	5.26063	3.36008e-05	0.00173724	Up	472	51.5025	Leucine-rich repeat (LRR) family protein	Miss	6	1
DAP_Sensitive_Time	C0PDG3	Zm00001eb137900	1.17692	20.7853	8.78905	1.93227e-08	1.53422e-05	Up	813	91.1779	Heat shock protein 90-6 mitochondrial	Inten	6	6
DAP_Sensitive_Time	C0PDZ5	Zm00001eb153930	7.74943	14.2961	3.17103	0.00464593	0.0334483	Up	512	56.8669	Diphosphonucleotide phosphatase2	Miss	6	3
DAP_Sensitive_Time	C0PG74	Zm00001eb128190	12.109	5.16686	6.3688	2.72049e-06	0.000311763	Up	807	88.5175	Putative splicing factor 3A subunit 1	Miss	6	0
DAP_Sensitive_Time	C4J381	Zm00001eb146270	14.8925	10.4581	5.0661	5.29138e-05	0.00221124	Up	651	72.5292	Uncharacterized protein	Miss	6	0
DAP_Sensitive_Time	C4J3N7	Zm00001eb145500	10.5352	4.77889	4.74347	0.000113068	0.00336758	Up	571	62.5815	TPX2 (Targeting protein for Xklp2) protein family	Miss	5	0
DAP_Sensitive_Time	C4J4N2	Zm00001eb133150	8.96238	10.8599	2.92904	0.00807939	0.0483632	Up	541	59.0761	E3 ubiquitin-protein ligase RGLG1	Miss	6	2
DAP_Sensitive_Time	Q43699	Zm00001eb128040	-1.04055	17.5874	-3.96699	0.000715215	0.0103655	Down	149	16.8315	Calmodulin	Inten	6	6
DAP_Sensitive_Time	A0A1D6PRG1	Zm00001eb168000	9.59782	12.7341	4.17337	0.000437748	0.00746719	Up	955	107.397	Non-lysosomal glucosylceramidase	Miss	6	2
DAP_Sensitive_Time	A0A1D6Q0H7	Zm00001eb178450	13.797	8.33964	3.82643	0.000998624	0.0129616	Up	405	45.1287	Mitochondrial transcription termination factor family protein	Miss	6	1
DAP_Sensitive_Time	A0A1D6Q388	Zm00001eb182090	9.34299	7.63927	3.64283	0.00154217	0.0170367	Up	336	37.9427	AIG1-like protein	Miss	6	1
DAP_Sensitive_Time	A0A1D6Q4P7	Zm00001eb184490	-1.08544	18.1589	-4.44914	0.000227169	0.0050203	Down	429	47.0233	Polyprotein	Inten	6	6
DAP_Sensitive_Time	A0A1D6QAA5	Zm00001eb190770	10.3503	8.18273	4.16007	0.000451831	0.00759841	Up	258	29.1597	Plant/F8L15-130 protein	Miss	6	1
DAP_Sensitive_Time	A0A1D6QJY0	Zm00001eb198950	10.6921	6.28141	3.50937	0.00211184	0.0207103	Up	634	72.0202	Exocyst subunit Exo70 family protein	Miss	5	1
DAP_Sensitive_Time	A0A1D6QNR0	Zm00001eb203360	8.80941	4.43909	3.47387	0.0022954	0.021563	Up	1270	137.458	Uncharacterized protein	Miss	4	0
DAP_Sensitive_Time	A0A1D6QSV0	Zm00001eb207820	9.15237	5.61615	3.11253	0.00531591	0.0365331	Up	670	74.2279	Translation factor GUF1 homolog, chloroplastic	Inten	6	6
DAP_Sensitive_Time	A0A804NM95	Zm00001eb171060	-1.0366	17.5003	-3.37083	0.00292153	0.0251165	Down	360	39.3602	Methionine aminopeptidase	Inten	6	6
DAP_Sensitive_Time	A0A804NML2	Zm00001eb171710	10.03	13.7989	3.39537	0.00275869	0.0244153	Up	920	101.124	C2H2-type domain-containing protein	Miss	6	3
DAP_Sensitive_Time	A0A804NPN8	Zm00001eb176400	7.01009	14.4618	3.06091	0.00598405	0.039477	Up	459	49.5409	Benzyl alcohol O-benzoyltransferase	Miss	6	3
DAP_Sensitive_Time	A0A804NPS9	Zm00001eb176720	14.4494	7.07543	6.3799	2.65474e-06	0.000311763	Up	540	59.8425	Abscisic acid 8'-hydroxylase 3	Miss	6	0
DAP_Sensitive_Time	A0A804NPT1	Zm00001eb176720	14.0597	8.37867	6.54584	1.84531e-06	0.00025324	Up	441	49.5156	Abscisic acid 8'-hydroxylase 3	Miss	6	0
DAP_Sensitive_Time	A0A804NQ24	Zm00001eb177380	10.93	10.8409	4.40545	0.000252029	0.00523479	Up	741	78.8068	GBF-interacting protein 1 N-terminal domain-containing protein	Miss	6	1
DAP_Sensitive_Time	A0A804NQ82	Zm00001eb177670	-1.23685	25.0408	-6.57162	1.74446e-06	0.000248608	Down	587	64.9969	adenylate kinase	Inten	6	6
DAP_Sensitive_Time	A0A804NQR2	Zm00001eb178820	9.05528	12.4557	3.47061	0.00231303	0.021661	Up	544	58.7216	TrmE-type G domain-containing protein	Miss	6	2
DAP_Sensitive_Time	A0A804NR65	Zm00001eb179680	-1.23794	22.853	-3.48871	0.00221684	0.0211824	Down	242	26.3646	Chlorophyll a-b binding protein, chloroplastic	Inten	6	6
DAP_Sensitive_Time	A0A804NRE1	Zm00001eb180220	10.7742	9.47949	4.15824	0.000453794	0.00760842	Up	512	58.0456	O-fucosyltransferase family protein	Miss	5	0
DAP_Sensitive_Time	A0A804NT33	Zm00001eb184160	7.18185	8.85447	4.41441	0.000246713	0.005174	Up	247	28.6352	Autophagy-related protein 101	Miss	5	3
DAP_Sensitive_Time	A0A804NT91	Zm00001eb184510	-1.36114	22.0335	-3.53669	0.00198045	0.0198691	Down	295	32.5618	GrpE protein homolog	Inten	6	6
DAP_Sensitive_Time	A0A804NTM8	Zm00001eb185350	12.6324	12.954	4.25552	0.000360019	0.00654987	Up	343	38.9897	PH domain-containing protein	Miss	6	1
DAP_Sensitive_Time	A0A804NTN9	Zm00001eb185450	-1.11786	21.9825	-4.64223	0.000143678	0.00381778	Down	383	40.9909	ATP-dependent Clp protease proteolytic subunit	Inten	6	6
DAP_Sensitive_Time	A0A804NTS7	Zm00001eb185650	10.2095	10.3559	3.89667	0.000845283	0.0116804	Up	319	35.1827	Hydroxyproline-rich glycoprotein family protein	Miss	6	1
DAP_Sensitive_Time	A0A804NWD4	Zm00001eb191400	16.2348	15.4207	4.0995	0.000521877	0.00832335	Up	372	41.3184	Actin-related protein 2/3 complex subunit	Miss	6	1
DAP_Sensitive_Time	A0A804NWI9	Zm00001eb191680	8.32606	11.3075	3.72517	0.00126939	0.0150112	Up	599	66.5724	Ankyrin repeat family protein	Inten	4	4
DAP_Sensitive_Time	A0A804NY04	Zm00001eb194760	-1.40096	13.5824	-4.13447	0.000480204	0.00786851	Down	96	10.4505	Uncharacterized protein	Inten	6	6
DAP_Sensitive_Time	A0A804NYK5	Zm00001eb195940	-1.44041	16.0022	-4.34892	0.000288283	0.0057042	Down	515	55.5455	CID domain-containing protein	Inten	6	4
DAP_Sensitive_Time	A0A804NZ60	Zm00001eb197180	6.70733	10.0677	3.80363	0.00105411	0.0133153	Up	503	56.5012	RING-type domain-containing protein	Miss	5	1
DAP_Sensitive_Time	A0A804NZX1	Zm00001eb198720	12.497	7.9104	3.61199	0.00165855	0.0178475	Up	925	100.568	CID domain-containing protein	Miss	5	0
DAP_Sensitive_Time	A0A804P0E5	Zm00001eb199730	-1.79343	17.4805	-5.01537	5.95959e-05	0.00233514	Down	790	83.6014	glycerophosphodiester phosphodiesterase	Inten	6	6
DAP_Sensitive_Time	A0A804P0L3	Zm00001eb200130	12.046	8.87838	3.7446	0.00121235	0.0145849	Up	407	42.1464	TPX2 C-terminal domain-containing protein	Miss	5	0
DAP_Sensitive_Time	A0A804P1V8	Zm00001eb202730	-1.54778	24.3371	-3.15175	0.00485711	0.0344554	Down	359	37.2045	Uncharacterized protein	Inten	6	6
DAP_Sensitive_Time	A0A804P529	Zm00001eb208940	-1.24037	19.8668	-4.00857	0.000647896	0.00968012	Down	375	40.077	GPI inositol-deacylase	Inten	6	6
DAP_Sensitive_Time	B4F9L1	Zm00001eb204590	9.0271	12.8053	4.67163	0.000134014	0.00375776	Up	379	40.1948	Polyadenylate-binding protein-interacting protein 9	Miss	6	2
DAP_Sensitive_Time	B4F9U4	Zm00001eb187140	12.0941	9.12092	5.14851	4.36362e-05	0.00197179	Up	375	41.1369	E3 ubiquitin-protein ligase	Miss	6	0
DAP_Sensitive_Time	B4FAF5	Zm00001eb205950	8.03305	11.9852	3.29933	0.00345121	0.02769	Up	657	70.7781	Outer envelope protein 80 chloroplastic	Miss	6	2
DAP_Sensitive_Time	B4FC11	Zm00001eb206900	8.13902	9.48422	3.21891	0.00415928	0.031016	Up	447	46.7524	Proline-rich protein PRCC	Miss	6	2
DAP_Sensitive_Time	B4FKL1	Zm00001eb181940	11.0813	9.38658	3.76474	0.00115587	0.0141661	Up	364	41.768	non-specific serine/threonine protein kinase	Miss	5	0
DAP_Sensitive_Time	B4FL55	Zm00001eb168100	-1.00085	27.4232	-4.79885	9.92048e-05	0.0031241	Down	283	30.1831	Chlorophyll a-b binding protein, chloroplastic	Inten	6	6
DAP_Sensitive_Time	B4FM95	Zm00001eb176810	-1.2164	19.2005	-6.55088	1.82513e-06	0.00025324	Down	347	38.3092	Cardiolipin synthase N-terminal domain-containing protein	Inten	6	6
DAP_Sensitive_Time	B4FNQ8	Zm00001eb173700	-1.12303	17.9655	-4.76224	0.000108164	0.00329243	Down	148	16.6387	Calmodulin	Inten	6	6
DAP_Sensitive_Time	B4FPU6	Zm00001eb186920	6.56037	6.69405	2.90918	0.00845053	0.049728	Up	174	19.9153	Transmembrane protein	Miss	6	3
DAP_Sensitive_Time	B4FQS7	Zm00001eb193940	9.14516	6.08213	3.0476	0.006169	0.0402141	Up	219	23.8718	SHSP domain-containing protein	Miss	4	0
DAP_Sensitive_Time	B4FRF7	Zm00001eb179570	-1.06366	19.9665	-4.38458	0.000264845	0.00541179	Down	160	17.2458	ATP-dependent Clp protease adapter protein CLPS1 chloroplastic	Inten	6	6
DAP_Sensitive_Time	B4FSD8	Zm00001eb204410	-1.17892	22.4106	-4.71707	0.000120352	0.00348596	Down	227	24.0492	plastoquinol--plastocyanin reductase	Inten	6	6
DAP_Sensitive_Time	B4FSK3	Zm00001eb204360	12.6525	9.36831	3.63634	0.00156597	0.0172211	Up	382	41.0746	Esterase	Miss	5	0
DAP_Sensitive_Time	B4FW68	Zm00001eb185250	12.9344	13.8131	7.4363	2.7873e-07	8.37395e-05	Up	718	77.4336	Phenylalanine ammonia-lyase	Miss	6	1
DAP_Sensitive_Time	B4FZ14	Zm00001eb172070	-1.54216	20.573	-4.65107	0.0001407	0.00376872	Down	259	28.7155	Protein CHLORORESPIRATORY REDUCTION 6 chloroplastic	Inten	6	6
DAP_Sensitive_Time	B4FZL4	Zm00001eb207130	-1.40607	21.5734	-4.8341	9.12878e-05	0.00296712	Down	249	26.6181	Chlorophyll a-b binding protein, chloroplastic	Inten	6	6
DAP_Sensitive_Time	B4G0V7	Zm00001eb176620	-1.04424	18.5611	-3.28708	0.00355092	0.0282347	Down	277	31.2359	Carbonic anhydrase	Inten	6	6
DAP_Sensitive_Time	B6SLM7	Zm00001eb188980	-1.23266	20.1893	-4.90637	7.69948e-05	0.00273442	Down	107	11.0131	Outer envelope membrane protein 7	Inten	6	6
DAP_Sensitive_Time	B6T4C2	Zm00001eb191350	-1.06754	21.7236	-4.03876	0.000603009	0.00918225	Down	222	23.8361	CBS domain containing protein	Inten	6	6
DAP_Sensitive_Time	B6TJ58	Zm00001eb189970	11.3438	6.25443	3.78739	0.00109549	0.0136337	Up	197	22.1983	Fcf2 pre-rRNA processing protein	Miss	5	0
DAP_Sensitive_Time	B6TKF3	Zm00001eb208800	10.1327	9.61618	3.41746	0.00261982	0.023528	Up	194	22.0362	Uncharacterized protein	Miss	6	1
DAP_Sensitive_Time	B6TPS2	Zm00001eb183430	7.75057	14.5012	3.22671	0.00408482	0.0308243	Up	322	36.796	Brix domain-containing protein 2	Miss	6	3
DAP_Sensitive_Time	B6U581	Zm00001eb206380	-1.09964	21.1619	-4.63374	0.000146595	0.0038435	Down	139	15.8928	Ribosome-like protein	Inten	6	6
DAP_Sensitive_Time	B7ZYV4	Zm00001eb185400	-3.57766	24.5625	-3.00834	0.00674746	0.0427378	Down	639	70.7558	Arginine decarboxylase	Inten	6	6
DAP_Sensitive_Time	C0P3M4	Zm00001eb183610	11.6155	7.97859	3.51916	0.00206379	0.0203921	Up	353	39.7994	Protein kinase superfamily protein	Miss	5	0
DAP_Sensitive_Time	C0P5M6	Zm00001eb206700	-1.26103	22.626	-7.34743	3.35002e-07	9.21122e-05	Down	186	20.2058	Nucleoid-associated protein chloroplastic	Inten	6	6
DAP_Sensitive_Time	C0P6Z6	Zm00001eb194350	-1.18932	22.506	-5.89415	7.85081e-06	0.000664651	Down	250	26.7198	ATP synthase subunit delta chloroplastic	Inten	6	6
DAP_Sensitive_Time	C0PCN9	Zm00001eb173150	11.0064	8.35698	3.31259	0.00334635	0.027296	Up	791	87.3974	NHL domain-containing protein	Miss	6	1
DAP_Sensitive_Time	C0PDJ8	Zm00001eb187760	9.92207	5.49554	2.92297	0.00819108	0.0487431	Up	1262	138.433	ABC transporter B family member 2	Miss	4	0
DAP_Sensitive_Time	C0PIW3	Zm00001eb208920	7.15375	4.84849	3.5901	0.00174641	0.0184535	Up	307	33.7077	Uncharacterized protein	Miss	6	3
DAP_Sensitive_Time	K7TQX2	Zm00001eb165900	-1.21909	20.5536	-6.42096	2.42547e-06	0.00029306	Down	538	57.881	Myosin heavy chain-related protein	Inten	6	6
DAP_Sensitive_Time	K7TWD9	Zm00001eb179680	-1.33187	25.7446	-5.2679	3.30369e-05	0.00171607	Down	244	26.663	Chlorophyll a-b binding protein, chloroplastic	Inten	6	6
DAP_Sensitive_Time	K7TXG5	Zm00001eb182820	8.87065	9.55273	5.08757	5.03188e-05	0.00215132	Up	707	79.7463	Cryptochrome 2	Miss	6	1
DAP_Sensitive_Time	K7U1D4	Zm00001eb192260	11.7344	11.6324	5.22049	3.68912e-05	0.00182259	Up	446	49.9643	Alpha-1,6-mannosyl-glycoprotein 2-beta-N-acetylglucosaminyltransferase	Miss	6	1
DAP_Sensitive_Time	K7U1T0	Zm00001eb184610	11.7149	6.31171	3.59163	0.00174015	0.01844	Up	215	23.0386	adenine phosphoribosyltransferase	Miss	5	0
DAP_Sensitive_Time	K7U3X9	Zm00001eb198470	10.5936	9.11274	2.99035	0.00702977	0.0439252	Up	466	49.699	Putative bZIP transcription factor superfamily protein	Miss	5	1
DAP_Sensitive_Time	K7U4K0	Zm00001eb199820	7.76246	14.9346	3.22637	0.00408805	0.0308243	Up	695	77.1784	RNA binding (RRM/RBD/RNP motifs) family protein	Miss	6	3
DAP_Sensitive_Time	K7U961	Zm00001eb192120	15.0504	8.01889	4.91035	7.62772e-05	0.00271762	Up	553	61.1092	Putative clathrin assembly protein	Miss	6	0
DAP_Sensitive_Time	K7UPN9	Zm00001eb202520	9.20964	11.5899	3.11244	0.005317	0.0365331	Up	355	38.7304	Putative mediator of RNA polymerase II transcription subunit 26c	Miss	6	2
DAP_Sensitive_Time	K7USB5	Zm00001eb173660	6.19506	3.65987	3.37553	0.00288962	0.0249828	Up	350	38.1454	Glycine-rich protein	Miss	4	0
DAP_Sensitive_Time	K7UTX1	Zm00001eb177150	9.93258	13.1076	3.05731	0.0060335	0.0396876	Up	1796	198.884	1-phosphatidylinositol-3-phosphate 5-kinase	Miss	6	2
DAP_Sensitive_Time	K7UUH3	Zm00001eb178580	8.80162	13.1084	4.49528	0.00020359	0.00467584	Up	346	38.7848	Hexosyltransferase	Miss	6	2
DAP_Sensitive_Time	K7V4I3	Zm00001eb202360	13.4045	11.0608	3.74401	0.00121404	0.0145895	Up	271	29.9286	F-box protein PP2-B10	Miss	6	1
DAP_Sensitive_Time	O64960	Zm00001eb193940	2.86884	20.0901	7.73168	1.52426e-07	5.46849e-05	Up	218	23.8157	23.6 kDa heat shock protein mitochondrial	Miss	4	0
DAP_Sensitive_Time	P42390	Zm00001eb165610	11.1349	8.22363	4.997	6.22203e-05	0.00236055	Up	347	36.5208	Indole-3-glycerol phosphate lyase, chloroplastic EC=4.1.2.8	Miss	4	0
DAP_Sensitive_Time	Q84TC2	Zm00001eb164860	1.0497	20.4556	3.99692	0.000666102	0.00987549	Up	374	41.3686	DIBOA-glucoside dioxygenase BX6 EC=1.14.11.59	Inten	6	6
DAP_Sensitive_Time	Q9ATM3	Zm00001eb167790	6.85683	12.9726	3.02738	0.00646068	0.0414408	Up	245	25.6227	Aquaporin SIP1-1 Small basic intrinsic protein 1-1 ZmSIP1-1 ZmSIP1;1 OS=Zea mays (Maize) Name=SIP1-1 Synonyms=SIP1A PE=2	Miss	6	3
DAP_Sensitive_Time	A0A060D7E2	Zm00001eb254990	-1.31846	16.485	-5.52431	1.82546e-05	0.00113362	Down	390	42.4332	mTERF transcription factor	Inten	6	6
DAP_Sensitive_Time	A0A096QB26	Zm00001eb213990	-1.06945	20.4071	-5.00223	6.1462e-05	0.00236055	Down	259	28.4166	Thiol disulfide interchange protein txlA	Inten	6	6
DAP_Sensitive_Time	A0A096RAV0	Zm00001eb213670	-1.17233	27.367	-3.98686	0.00068222	0.0100179	Down	232	24.502	Photosystem I reaction center subunit III	Inten	6	6
DAP_Sensitive_Time	A0A096SXN7	Zm00001eb214870	-8.84512	16.5537	-3.47091	0.00231143	0.021661	Down	626	67.3885	beta-glucosidase	Miss	3	6
DAP_Sensitive_Time	A0A1D6GD47	Zm00001eb210590	9.79451	13.6733	4.51124	0.000196021	0.00454901	Up	366	40.9833	Protein BCCIP-like protein	Miss	6	2
DAP_Sensitive_Time	A0A1D6GD70	Zm00001eb210730	-1.0955	20.6793	-4.63017	0.000147841	0.00385776	Down	172	18.6856	Monothiol glutaredoxin-S14 chloroplastic	Inten	6	6
DAP_Sensitive_Time	A0A1D6GDM6	Zm00001eb211030	-1.44459	21.9518	-7.61606	1.92777e-07	6.30268e-05	Down	689	73.9412	DPP6 N-terminal domain-like protein	Inten	6	6
DAP_Sensitive_Time	A0A1D6GFI3	Zm00001eb212900	9.85354	11.8191	3.7961	0.00107308	0.0134737	Up	320	36.5714	rRNA-processing protein EFG1	Miss	6	2
DAP_Sensitive_Time	A0A1D6GGD0	Zm00001eb213980	13.8474	7.24672	5.07488	5.18361e-05	0.00219091	Up	304	33.6609	Pentatricopeptide repeat-containing protein DWY1 chloroplastic	Miss	6	0
DAP_Sensitive_Time	A0A1D6GGX8	Zm00001eb214780	-1.32866	19.3733	-5.16478	4.20098e-05	0.00192968	Down	341	35.959	Cysteine protease 1	Inten	6	6
DAP_Sensitive_Time	A0A1D6GHU9	Zm00001eb215030	13.5236	5.68675	4.95773	6.8234e-05	0.00250326	Up	250	28.1192	Transmembrane BAX inhibitor motif-containing protein 4	Miss	5	0
DAP_Sensitive_Time	A0A1D6GIY0	Zm00001eb216010	9.0469	4.11755	4.63537	0.000146032	0.0038435	Up	1098	122.97	Protein kinase superfamily protein	Miss	5	0
DAP_Sensitive_Time	A0A1D6GJ35	Zm00001eb216120	10.8511	13.5031	3.10126	0.00545534	0.0372262	Up	935	99.7548	Receptor-like kinase TMK2	Miss	6	2
DAP_Sensitive_Time	A0A1D6GJ62	Zm00001eb216220	-1.82744	20.6579	-3.71139	0.00131148	0.0152958	Down	178	19.8439	Tsr2248 protein	Inten	6	6
DAP_Sensitive_Time	A0A1D6GK17	Zm00001eb216910	8.14755	9.60193	2.99685	0.00692648	0.0435737	Up	747	79.7929	Zinc finger CCCH domain-containing protein 30	Miss	5	1
DAP_Sensitive_Time	A0A1D6GKL5	Zm00001eb217550	10.6728	12.8399	3.01759	0.00660667	0.0420617	Up	787	83.6265	Transmembrane protein	Miss	6	2
DAP_Sensitive_Time	A0A1D6GKL8	Zm00001eb217560	-1.21266	20.7753	-5.83815	8.91212e-06	0.000707622	Down	159	15.5523	Glycine-rich RNA-binding, abscisic acid-inducible protein	Inten	6	6
DAP_Sensitive_Time	A0A1D6GKT2	Zm00001eb217900	9.65919	5.17599	3.48694	0.00222607	0.0211824	Up	750	84.4174	polynucleotide adenylyltransferase	Miss	5	0
DAP_Sensitive_Time	A0A1D6GM23	Zm00001eb219530	-1.09261	21.3288	-6.52781	1.91935e-06	0.000257054	Down	269	28.6709	Chloroplast post-illumination chlorophyll fluorescence increase protein	Inten	6	6
DAP_Sensitive_Time	A0A1D6GN34	Zm00001eb220590	-1.07486	20.5087	-3.88858	0.000861674	0.0118381	Down	291	31.5419	Putative plastid-lipid-associated protein 10 chloroplastic	Inten	6	6
DAP_Sensitive_Time	A0A1D6GNQ2	Zm00001eb220970	13.5747	5.39185	5.13471	4.50663e-05	0.00201999	Up	754	86.2161	Nucleolar complex protein 2-like protein	Miss	5	0
DAP_Sensitive_Time	A0A1D6GQZ1	Zm00001eb223200	-1.14812	21.9582	-6.13326	4.58745e-06	0.000472167	Down	277	29.9379	ACT domain-containing protein ACR	Inten	6	6
DAP_Sensitive_Time	A0A1D6GRK2	Zm00001eb223890	-1.32991	19.2383	-8.15995	6.4866e-08	3.00438e-05	Down	359	39.3887	CMV 1a interacting protein 1	Inten	6	6
DAP_Sensitive_Time	A0A1D6GSG6	Zm00001eb224450	10.3584	7.38745	3.48915	0.00221457	0.0211824	Up	1399	155.268	p-loop containing nucleoside triphosphate hydrolase superfamily protein	Miss	5	0
DAP_Sensitive_Time	A0A1D6GW55	Zm00001eb227770	14.1904	8.41507	45.5421	2.68482e-22	9.94817e-19	Up	638	73.7193	KRR1 family protein	Miss	6	0
DAP_Sensitive_Time	A0A1D6GX81	Zm00001eb228940	9.75196	6.20426	4.07182	0.000557403	0.00867364	Up	918	98.2057	Transcription elongation factor (TFIIS) family protein	Miss	5	0
DAP_Sensitive_Time	A0A1D6GXJ4	Zm00001eb229120	5.70152	6.75727	3.07133	0.00584294	0.0388693	Up	897	97.352	Acyl-CoA N-acyltransferase with RING/FYVE/PHD-type zinc finger domain	Miss	6	2
DAP_Sensitive_Time	A0A1D6GZ67	Zm00001eb230750	7.53143	4.34665	3.29737	0.00346698	0.0277516	Up	456	49.9475	Polyketide cyclase/dehydrase and lipid transport superfamily protein	Miss	4	0
DAP_Sensitive_Time	A0A1D6GZS6	Zm00001eb231510	8.84214	6.01956	3.53382	0.00199388	0.0198958	Up	223	23.7828	Bifunctional coenzyme A synthase	Miss	5	0
DAP_Sensitive_Time	A0A1D6H1Q5	Zm00001eb233420	9.68832	5.68662	3.60542	0.00168445	0.0180215	Up	330	34.8643	Basic leucine zipper 9	Miss	5	0
DAP_Sensitive_Time	A0A1D6H5B2	Zm00001eb237960	7.78778	8.59717	4.00174	0.00065851	0.0097992	Up	1294	142.674	Phosphate regulatory homolog1	Miss	6	2
DAP_Sensitive_Time	A0A1D6H7G4	Zm00001eb240400	15.5278	11.5335	6.091	5.04197e-06	0.000509514	Up	708	76.3411	NSP (Nuclear shuttle protein)-interacting GTPase	Miss	6	0
DAP_Sensitive_Time	A0A1D6H9K3	Zm00001eb242420	-1.05004	23.2238	-7.08644	5.78425e-07	0.000121316	Down	947	102.368	Chaperone protein ClpD chloroplastic	Inten	6	6
DAP_Sensitive_Time	A0A1D6HBD7	Zm00001eb244980	-1.13895	23.5934	-3.83182	0.000985936	0.0128776	Down	219	24.2155	Photosynthetic NDH subunit of lumenal location 2 chloroplastic	Inten	6	6
DAP_Sensitive_Time	A0A1D6HC32	Zm00001eb246070	15.2109	10.6827	6.6234	1.55869e-06	0.000237349	Up	200	22.7008	Coiled-coil domain-containing protein 86	Miss	6	0
DAP_Sensitive_Time	A0A1D6HCV1	Zm00001eb246810	-1.35306	18.2846	-4.32152	0.000307696	0.00592781	Down	143	15.4067	Uncharacterized protein	Inten	6	6
DAP_Sensitive_Time	A0A1D6HD26	Zm00001eb247050	14.6922	10.1546	4.67942	0.000131567	0.00371192	Up	221	23.9786	adenine phosphoribosyltransferase	Miss	5	0
DAP_Sensitive_Time	A0A1D6HE33	Zm00001eb248040	9.55438	12.1059	3.3439	0.00311101	0.0259625	Up	385	43.6881	Surfeit locus protein 6	Miss	6	2
DAP_Sensitive_Time	A0A1D6HF36	Zm00001eb249540	-1.10797	21.7563	-3.63562	0.00156863	0.0172301	Down	104	12.5255	Large ribosomal subunit protein uL29c	Inten	6	6
DAP_Sensitive_Time	A0A1D6HG23	Zm00001eb250790	-1.32141	21.3133	-4.63372	0.000146604	0.0038435	Down	220	23.2724	Uncharacterized protein	Inten	6	6
DAP_Sensitive_Time	A0A1D6HHH7	Zm00001eb251990	-1.07679	20.4231	-3.29886	0.00345502	0.02769	Down	639	69.0227	Nine-cis-epoxycarotenoid dioxygenase8	Inten	6	6
DAP_Sensitive_Time	A0A1D6HIG5	Zm00001eb252890	14.2224	7.24314	3.85434	0.000934639	0.0124127	Up	704	78.099	Fimbrin-1	Miss	5	0
DAP_Sensitive_Time	A0A1D6HJM8	Zm00001eb253900	12.376	5.79639	4.29079	0.000331039	0.00621593	Up	1279	143.946	RNA helicase	Miss	5	0
DAP_Sensitive_Time	A0A1D6HKR9	Zm00001eb255370	10.1058	11.396	2.97487	0.00728161	0.0450932	Up	318	33.7227	Putative RNA-binding protein ARP1	Miss	5	1
DAP_Sensitive_Time	A0A1D6HKV8	Zm00001eb255460	9.43759	5.55878	5.43708	2.23205e-05	0.00131277	Up	730	82.1821	LMBR1-like membrane protein	Miss	6	0
DAP_Sensitive_Time	A0A1D6HLL0	Zm00001eb256270	11.5758	10.6282	3.32	0.00328913	0.0270198	Up	693	77.2867	Ubiquitin ligase protein COP1	Miss	6	1
DAP_Sensitive_Time	A0A1D6HM29	Zm00001eb256910	8.04618	13.7959	2.98489	0.00711769	0.044325	Up	227	25.0216	UMP-CMP kinase	Miss	6	3
DAP_Sensitive_Time	A0A1D6HNQ4	Zm00001eb258270	13.3498	11.649	4.33208	0.000300068	0.00582299	Up	122	14.4372	Uncharacterized protein	Miss	6	1
DAP_Sensitive_Time	A0A1D6HP05	Zm00001eb258480	9.26503	12.7627	4.65604	0.000139054	0.0037632	Up	631	70.1455	Ankyrin repeat family protein	Miss	6	2
DAP_Sensitive_Time	A0A1D6HP12	Zm00001eb258550	11.9967	7.07087	3.55998	0.00187484	0.0192256	Up	548	57.3405	Octicosapeptide/Phox/Bem1p family protein	Miss	5	0
DAP_Sensitive_Time	A0A804P5Y7	Zm00001eb210560	12.4099	12.7207	4.92261	7.41081e-05	0.00266597	Up	239	26.0302	Exosome complex exonuclease RRP46	Miss	6	1
DAP_Sensitive_Time	A0A804P6Q5	Zm00001eb212060	7.2714	13.4599	3.47937	0.00226598	0.0214189	Up	392	43.5598	K Homology domain-containing protein	Miss	6	3
DAP_Sensitive_Time	A0A804P844	Zm00001eb214960	-1.48056	19.4591	-3.53329	0.00199635	0.0199026	Down	208	21.9847	Photosystem II D1 processing protein PSB27-H2, chloroplastic	Inten	6	6
DAP_Sensitive_Time	A0A804P8B7	Zm00001eb215480	12.381	8.25872	3.64906	0.00151964	0.0168611	Up	287	32.927	Endoplasmic reticulum oxidoreductin-1	Miss	6	1
DAP_Sensitive_Time	A0A804P8F7	Zm00001eb215650	9.34193	6.0587	3.44824	0.0024376	0.0224292	Up	244	28.8856	J domain-containing protein	Miss	5	0
DAP_Sensitive_Time	A0A804P8Z0	Zm00001eb217070	9.63893	5.15598	3.31699	0.0033123	0.027133	Up	466	52.7316	Myb/SANT-like domain-containing protein	Miss	4	0
DAP_Sensitive_Time	A0A804PA10	Zm00001eb219790	11.3456	5.66966	6.44536	2.29893e-06	0.000287134	Up	491	51.9862	Protein DETOXIFICATION	Miss	6	1
DAP_Sensitive_Time	A0A804PC14	Zm00001eb223840	9.66733	11.5869	4.10162	0.000519252	0.00830504	Up	752	83.8006	CTLH domain-containing protein	Miss	5	1
DAP_Sensitive_Time	A0A804PCL4	Zm00001eb226370	-1.20037	19.0728	-3.787	0.00109649	0.0136337	Down	367	39.5393	Peroxidase	Inten	6	6
DAP_Sensitive_Time	A0A804PCX6	Zm00001eb227380	11.7507	6.56142	3.18866	0.00446068	0.0325801	Up	455	51.8155	Glycosyltransferase 61 catalytic domain-containing protein	Miss	4	0
DAP_Sensitive_Time	A0A804PDA7	Zm00001eb228330	-1.09221	22.0485	-6.19303	4.01518e-06	0.000425074	Down	220	23.3992	Rhodanese domain-containing protein	Inten	6	6
DAP_Sensitive_Time	A0A804PDC1	Zm00001eb227710	10.0212	9.01402	3.48823	0.00221934	0.0211824	Up	358	41.2877	Pre-mRNA-splicing factor SYF2	Miss	6	1
DAP_Sensitive_Time	A0A804PDL3	Zm00001eb229000	7.26098	4.1851	2.92958	0.00806948	0.0483299	Up	373	42.4043	Lysine ketoglutarate reductase trans-splicing related 1	Miss	3	0
DAP_Sensitive_Time	A0A804PEZ9	Zm00001eb231570	10.8584	13.446	3.22194	0.00413021	0.0309786	Up	487	53.7635	Glycosyltransferase 61 catalytic domain-containing protein	Miss	6	1
DAP_Sensitive_Time	A0A804PFI7	Zm00001eb234960	13.2725	9.26078	3.38628	0.00281793	0.0246841	Up	415	45.5362	Serine aminopeptidase S33 domain-containing protein	Miss	6	1
DAP_Sensitive_Time	A0A804PGI4	Zm00001eb237290	9.46711	18.553	3.04772	0.00616729	0.0402141	Up	155	17.5945	Isochorismatase-like domain-containing protein	Miss	6	3
DAP_Sensitive_Time	A0A804PH18	Zm00001eb238300	7.472	4.66642	3.34792	0.00308199	0.0258398	Up	604	61.7627	Seed biotin-containing protein SBP65	Miss	5	0
DAP_Sensitive_Time	A0A804PIG7	Zm00001eb240820	14.5766	8.64588	5.09609	4.93258e-05	0.00213867	Up	248	27.9425	Exonuclease domain-containing protein	Miss	6	0
DAP_Sensitive_Time	A0A804PIP0	Zm00001eb243400	8.26587	16.0525	3.1577	0.00479104	0.0341558	Up	459	50.3646	Exosome complex component RRP45B	Miss	6	3
DAP_Sensitive_Time	A0A804PKB1	Zm00001eb246990	12.2861	10.6957	5.3302	2.85864e-05	0.00155008	Up	659	72.2164	Sister chromatid cohesion protein PDS5 B-B	Miss	5	0
DAP_Sensitive_Time	A0A804PLV3	Zm00001eb251510	5.90824	3.80099	3.211	0.00423615	0.0313917	Up	234	26.376	Secretory carrier-associated membrane protein	Miss	5	1
DAP_Sensitive_Time	A0A804PM84	Zm00001eb248330	10.0249	6.11223	4.71806	0.000120071	0.00348596	Up	111	12.3506	Uncharacterized protein	Miss	6	1
DAP_Sensitive_Time	A0A804PNS7	Zm00001eb255120	-1.09003	25.4741	-4.44465	0.000229607	0.00504616	Down	180	19.1688	peptidylprolyl isomerase	Inten	6	6
DAP_Sensitive_Time	A0A804PQK9	Zm00001eb256470	-1.02465	21.044	-3.62412	0.00161178	0.0175653	Down	418	44.9663	Tryptophan synthase beta chain-like PALP domain-containing protein	Inten	6	6
DAP_Sensitive_Time	A0A804U722	Zm00001eb226270	8.67177	7.19138	3.08066	0.0057193	0.0382295	Up	420	46.1061	ARM repeat superfamily protein	Miss	5	1
DAP_Sensitive_Time	A0A804U7M3	Zm00001eb233510	-1.00622	21.9479	-4.27999	0.000339654	0.0063137	Down	126	13.9991	Uncharacterized protein	Inten	6	6
DAP_Sensitive_Time	A0A804U884	Zm00001eb242080	12.4937	11.2996	3.70305	0.00133759	0.0154137	Up	578	63.8818	C2 domain-containing protein	Miss	6	1
DAP_Sensitive_Time	A0A804U8E0	Zm00001eb244240	9.41028	4.25316	4.30712	0.000318425	0.00604191	Up	642	68.3644	CLP protease regulatory subunit CLPX3 mitochondrial	Miss	5	0
DAP_Sensitive_Time	A0A804U8G5	Zm00001eb244980	-1.33922	24.4983	-3.8877	0.000863486	0.0118381	Down	190	21.5354	Photosynthetic NDH subunit of lumenal location 2, chloroplastic	Inten	6	6
DAP_Sensitive_Time	A0A804U938	Zm00001eb252930	9.38844	6.95587	3.61673	0.00164013	0.0177351	Up	727	76.0633	PHD-type domain-containing protein	Miss	5	0
DAP_Sensitive_Time	A0A979HJA0	Zm00001eb224560	10.7446	9.7032	3.47793	0.00227363	0.0214365	Up	348	38.3855	RNI-like superfamily protein	Miss	6	1
DAP_Sensitive_Time	B4F810	Zm00001eb240640	7.00815	12.7609	3.4297	0.00254578	0.0231011	Up	346	38.191	DNAJ heat shock family protein	Miss	6	3
DAP_Sensitive_Time	B4F8R5	Zm00001eb255140	-1.03427	19.6975	-4.42733	0.000239258	0.005095	Down	780	83.9419	Putative beta-D-xylosidase 7	Inten	6	6
DAP_Sensitive_Time	B4F9N4	Zm00001eb238370	-1.27769	26.777	-5.31418	2.96692e-05	0.00159325	Down	226	24.0542	plastoquinol--plastocyanin reductase	Inten	6	6
DAP_Sensitive_Time	B4F9R9	Zm00001eb226060	-1.0215	25.6717	-4.36005	0.000280757	0.00559301	Down	335	35.0792	Oxygen-evolving enhancer protein 1	Inten	6	6
DAP_Sensitive_Time	B4FC48	Zm00001eb222210	6.43445	13.2398	3.15139	0.00486119	0.0344623	Up	154	16.7125	Large ribosomal subunit protein uL11m	Miss	6	3
DAP_Sensitive_Time	B4FDH1	Zm00001eb228070	11.1451	6.35257	3.75997	0.00116901	0.0142504	Up	455	50.4506	DEAD-box ATP-dependent RNA helicase 10	Miss	5	0
DAP_Sensitive_Time	B4FFH2	Zm00001eb227850	8.05844	15.0768	3.38186	0.00284718	0.0248579	Up	556	61.808	U3 small nucleolar RNA-associated protein 18-like protein	Miss	6	3
DAP_Sensitive_Time	B4FGL3	Zm00001eb231220	-1.00498	24.0186	-7.19412	4.61216e-07	0.00011652	Down	243	27.6528	Putative ATP synthase 24 kDa subunit mitochondrial	Inten	6	6
DAP_Sensitive_Time	B4FHA0	Zm00001eb220820	-1.02933	23.9781	-3.4073	0.00268285	0.0238963	Down	225	23.6536	Thylakoid lumenal 17.4 kDa protein chloroplastic	Inten	6	6
DAP_Sensitive_Time	B4FKY9	Zm00001eb212360	-9.53462	6.48712	-5.48913	1.97948e-05	0.00119587	Down	320	34.3961	Short-chain dehydrogenase/reductase	Miss	0	4
DAP_Sensitive_Time	B4FPQ9	Zm00001eb222340	10.8093	9.79768	4.27664	0.000342369	0.00632569	Up	215	23.4354	Ras-related protein RABC2a	Miss	6	1
DAP_Sensitive_Time	B4FQ32	Zm00001eb213160	8.96322	6.11908	3.02532	0.00649118	0.0415726	Up	428	47.2354	BTB/POZ and MATH domain-containing protein 4	Miss	4	0
DAP_Sensitive_Time	B4FRM6	Zm00001eb230130	16.085	12.9111	6.23169	3.6845e-06	0.00039764	Up	422	46.5022	Sialyltransferase-like protein 2	Miss	6	0
DAP_Sensitive_Time	B4FRR1	Zm00001eb256150	-1.41849	26.6052	-3.00667	0.00677322	0.0428521	Down	288	31.7506	inorganic diphosphatase	Inten	6	6
DAP_Sensitive_Time	B4FSF3	Zm00001eb227930	13.6627	10.9931	4.37209	0.000272828	0.00553423	Up	433	47.6287	UPF0183 protein	Miss	5	0
DAP_Sensitive_Time	B4FSX7	Zm00001eb248540	-14.6211	11.075	-4.3411	0.000293698	0.00574281	Down	314	33.8657	(+)-neomenthol dehydrogenase	Miss	0	5
DAP_Sensitive_Time	B4FT25	Zm00001eb212940	9.82369	5.42491	4.40249	0.000253807	0.00524726	Up	147	15.0899	Uncharacterized protein	Miss	6	1
DAP_Sensitive_Time	B4FU98	Zm00001eb227340	-1.60324	22.1795	-3.92123	0.000797375	0.0111707	Down	245	25.4033	Thylakoid lumenal 16.5 kDa protein chloroplastic	Inten	6	6
DAP_Sensitive_Time	B4FV64	Zm00001eb210280	8.80748	8.50493	3.69205	0.00137285	0.0157164	Up	339	36.9223	RNA-binding ASCH domain protein	Miss	4	0
DAP_Sensitive_Time	B4FV74	Zm00001eb234060	-1.02944	21.111	-6.21423	3.83029e-06	0.000409399	Down	186	20.1899	Nucleoid-associated protein	Inten	6	6
DAP_Sensitive_Time	B4FYD8	Zm00001eb214260	-1.67967	21.2123	-4.60585	0.000156613	0.00401131	Down	328	34.8029	Peroxidase	Inten	6	6
DAP_Sensitive_Time	B4FYN0	Zm00001eb250750	-1.28653	20.7963	-3.93384	0.000773855	0.0109378	Down	87	9.29029	Mitochondrial import inner membrane translocase subunit	Inten	6	6
DAP_Sensitive_Time	B4FZF9	Zm00001eb248330	11.0587	11.2865	4.10774	0.00051174	0.00820612	Up	369	42.1063	Small acidic protein-like domain-containing protein	Miss	6	1
DAP_Sensitive_Time	B4G0E8	Zm00001eb220550	8.64803	8.5887	4.22933	0.000383164	0.00680385	Up	118	12.7431	Uncharacterized protein	Miss	6	1
DAP_Sensitive_Time	B4G1R9	Zm00001eb218450	-1.25459	17.78	-3.6849	0.00139625	0.0158698	Down	145	15.9178	Glutamyl-tRNA(Gln) amidotransferase subunit C, chloroplastic/mitochondrial	Inten	6	6
DAP_Sensitive_Time	B4G266	Zm00001eb214130	9.79596	12.627	3.69423	0.00136578	0.0156648	Up	432	47.1922	Uncharacterized protein	Miss	6	2
DAP_Sensitive_Time	B6SIP7	Zm00001eb240760	-1.09959	18.6541	-3.86412	0.000913191	0.0122008	Down	129	14.8416	Prefoldin subunit 1	Inten	6	6
DAP_Sensitive_Time	B6SKI1	Zm00001eb212520	-1.09492	28.9739	-4.47471	0.000213784	0.00483997	Down	204	21.9879	Photosystem I reaction center subunit II, chloroplastic	Inten	6	6
DAP_Sensitive_Time	B6SN46	Zm00001eb246550	12.1699	7.86442	3.50757	0.0021208	0.0207404	Up	92	10.518	Uncharacterized protein	Miss	3	1
DAP_Sensitive_Time	B6SSN3	Zm00001eb233170	-1.17194	25.1011	-5.88714	7.97633e-06	0.000664651	Down	245	26.3089	Chlorophyll a-b binding protein, chloroplastic	Inten	6	6
DAP_Sensitive_Time	B6ST20	Zm00001eb224170	9.92726	11.7318	2.91372	0.0083642	0.0494292	Up	658	69.9764	Armadillo/beta-catenin-like repeat family protein	Miss	6	2
DAP_Sensitive_Time	B6SZF6	Zm00001eb233910	-1.28824	20.0404	-5.95996	6.76717e-06	0.000597015	Down	246	26.7032	5'-deoxynucleotidase	Inten	6	6
DAP_Sensitive_Time	B6SZQ0	Zm00001eb254350	11.0657	10.7037	3.71177	0.00131029	0.0152958	Up	179	18.9888	NHL domain-containing protein	Miss	6	1
DAP_Sensitive_Time	B6T438	Zm00001eb243880	7.76782	15.2815	3.18864	0.00446087	0.0325801	Up	329	37.1848	AIG1-like protein	Miss	6	3
DAP_Sensitive_Time	B6T927	Zm00001eb224490	-1.38902	24.4749	-6.37372	2.69115e-06	0.000311763	Down	235	24.894	NAD(P)H-quinone oxidoreductase subunit S chloroplastic	Inten	6	6
DAP_Sensitive_Time	B6TDT5	Zm00001eb216480	11.9644	9.06669	3.54399	0.00194673	0.0196905	Up	516	57.505	Zinc finger (Ran-binding) family protein	Miss	6	1
DAP_Sensitive_Time	B6TJE5	Zm00001eb230080	8.77563	7.39922	3.30161	0.00343296	0.0275915	Up	374	41.5565	Autophagy protein 5	Miss	6	1
DAP_Sensitive_Time	B6TJT7	Zm00001eb237160	9.31561	12.2843	3.61993	0.00162778	0.0176939	Up	401	45.8795	Lysine ketoglutarate reductase trans-splicing protein	Miss	6	2
DAP_Sensitive_Time	B6TMR8	Zm00001eb235800	12.8806	5.40337	5.54027	1.75966e-05	0.0010989	Up	211	22.8184	Chloroplast small heat shock protein	Miss	5	0
DAP_Sensitive_Time	B6TPK7	Zm00001eb233640	12.0202	14.753	3.55772	0.00188481	0.0192677	Up	354	39.4335	rRNA adenine N(6)-methyltransferase	Miss	6	2
DAP_Sensitive_Time	B6TRZ5	Zm00001eb248150	-1.03755	24.1195	-6.34684	2.85546e-06	0.000323891	Down	302	32.3577	ATP-dependent Clp protease proteolytic subunit	Inten	6	6
DAP_Sensitive_Time	B6TV49	Zm00001eb225020	7.48006	14.3434	3.23629	0.00399519	0.0305017	Up	471	52.5038	Cell division cycle 2-like protein kinase 6	Miss	6	3
DAP_Sensitive_Time	B6U406	Zm00001eb248250	11.0805	10.542	4.26773	0.000349703	0.00641585	Up	102	11.1866	UV-induced protein uvi31	Miss	6	1
DAP_Sensitive_Time	B6U6I8	Zm00001eb230240	7.71713	15.0248	3.34914	0.00307318	0.0258398	Up	389	43.7542	Ethanolaminephosphotransferase	Miss	6	3
DAP_Sensitive_Time	B6U6X4	Zm00001eb215780	6.83001	13.4958	3.11761	0.00525418	0.0362542	Up	407	46.7732	Lariat debranching enzyme	Miss	6	3
DAP_Sensitive_Time	B6UCW8	Zm00001eb248360	-1.06482	21.8266	-4.14983	0.000462971	0.00769266	Down	157	17.0214	Ferredoxin-thioredoxin reductase, variable chain	Inten	6	6
DAP_Sensitive_Time	B7ZZU3	Zm00001eb244860	7.05745	14.2593	3.08564	0.0056544	0.0378898	Up	626	68.5455	non-specific serine/threonine protein kinase	Miss	6	3
DAP_Sensitive_Time	C0HE50	Zm00001eb224730	13.1126	10.984	3.9609	0.000725648	0.0104486	Up	482	52.5448	RING/U-box superfamily protein	Miss	6	1
DAP_Sensitive_Time	C0HF18	Zm00001eb215380	6.64456	14.0259	2.92613	0.00813277	0.0484739	Up	251	27.1924	GRAM domain-containing protein	Miss	6	3
DAP_Sensitive_Time	C0HFH4	Zm00001eb221410	6.79014	14.0071	3.09901	0.00548351	0.0372817	Up	399	44.1422	Pyridoxal phosphate (PLP)-dependent transferase superfamily protein	Miss	6	3
DAP_Sensitive_Time	C0HFR9	Zm00001eb252030	-1.05372	22.2654	-4.89112	7.98093e-05	0.00277255	Down	206	23.4718	inorganic diphosphatase	Inten	6	6
DAP_Sensitive_Time	C0PAV1	Zm00001eb229740	8.7751	8.64415	4.08789	0.000536494	0.00849525	Up	135	15.318	Retrovirus-related Pol polyprotein LINE-1	Miss	6	1
DAP_Sensitive_Time	C0PCF2	Zm00001eb230940	12.4785	13.9776	7.17356	4.81534e-07	0.00011895	Up	243	26.724	Golgi SNAP receptor complex member 1	Miss	6	1
DAP_Sensitive_Time	C0PDR7	Zm00001eb231570	13.6291	12.0689	3.80411	0.0010529	0.0133152	Up	488	53.8926	Glycosyltransferase family 61 protein	Miss	6	1
DAP_Sensitive_Time	C0PGT8	Zm00001eb233540	10.435	10.6348	3.0316	0.00639884	0.0412345	Up	787	84.8063	Protein STRUBBELIG-RECEPTOR FAMILY 1	Miss	5	1
DAP_Sensitive_Time	C0PHK6	Zm00001eb216230	11.9677	9.47805	3.49656	0.00217637	0.0210343	Up	611	67.9839	Dynamin-related protein 1C	Miss	6	1
DAP_Sensitive_Time	C0PK04	Zm00001eb252030	-1.27945	21.8928	-3.26586	0.0037304	0.0291232	Down	201	22.8951	inorganic diphosphatase	Inten	6	6
DAP_Sensitive_Time	C4J3Q4	Zm00001eb258740	-1.06505	21.6999	-3.8498	0.000944773	0.0124876	Down	181	17.6569	YCF37-like protein	Inten	6	6
DAP_Sensitive_Time	C4J9U9	Zm00001eb232010	1.11893	20.4432	3.42707	0.00256154	0.0232063	Up	197	21.9515	Protein arginine N-methyltransferase 1.5	Inten	6	6
DAP_Sensitive_Time	Q41740	Zm00001eb228530	-1.46295	18.5429	-3.17025	0.00465436	0.0334873	Down	823	92.8836	1,4-alpha-glucan branching enzyme	Inten	6	6
DAP_Sensitive_Time	A0A096S452	Zm00001eb296160	7.27419	14.1834	3.34992	0.00306758	0.0258398	Up	813	91.6586	Putative rRNA methyltransferase	Miss	6	3
DAP_Sensitive_Time	A0A1D6LDG1	Zm00001eb260130	8.79805	5.85639	4.53894	0.000183544	0.00437828	Up	129	13.5108	Seed maturation protein	Miss	5	0
DAP_Sensitive_Time	A0A1D6LEG0	Zm00001eb260950	7.9513	15.649	3.13461	0.00505271	0.0353245	Up	1100	120.927	AP-3 complex subunit beta	Miss	6	3
DAP_Sensitive_Time	A0A1D6LHY8	Zm00001eb267110	7.23797	13.2097	3.5489	0.00192438	0.0195177	Up	497	56.1402	Pseudouridine synthase family protein	Miss	6	3
DAP_Sensitive_Time	A0A1D6LNP9	Zm00001eb273010	10.5246	15.0651	4.39175	0.000260369	0.00535974	Up	396	43.9817	Phosphatase DCR2	Miss	6	2
DAP_Sensitive_Time	A0A1D6LPA4	Zm00001eb273460	10.5823	14.3034	3.67831	0.00141816	0.0160532	Up	531	57.8429	Glycosyltransferases	Miss	6	2
DAP_Sensitive_Time	A0A1D6LRY3	Zm00001eb276140	14.9626	7.25573	5.73377	1.12987e-05	0.000820895	Up	582	64.7834	Microtubule-associated protein MAP65-1a	Miss	6	0
DAP_Sensitive_Time	A0A1D6LYW3	Zm00001eb282410	-1.09046	20.2701	-3.30457	0.00340942	0.0275429	Down	360	38.6716	Peroxidase	Inten	6	6
DAP_Sensitive_Time	A0A1D6M0T0	Zm00001eb284840	12.0791	7.44689	3.75425	0.00118494	0.0143797	Up	515	57.6912	Putative receptor-like protein kinase	Miss	6	1
DAP_Sensitive_Time	A0A1D6M1N0	Zm00001eb285390	9.74987	12.262	3.07619	0.0057783	0.0385544	Up	222	24.367	Succinate dehydrogenase subunit 4 mitochondrial	Miss	6	2
DAP_Sensitive_Time	A0A1D6M4M4	Zm00001eb288400	11.8487	7.91652	3.32415	0.00325751	0.0268424	Up	561	62.8259	Uncharacterized protein	Miss	5	0
DAP_Sensitive_Time	A0A1D6M745	Zm00001eb291320	-1.66371	16.3229	-4.42947	0.000238044	0.00509108	Down	169	18.1424	Uncharacterized protein	Inten	6	6
DAP_Sensitive_Time	A0A1D6M9S2	Zm00001eb292700	9.92846	11.8147	3.48128	0.00225585	0.0213413	Up	371	40.1564	Hydroxyproline-rich glycoprotein family protein	Miss	5	1
DAP_Sensitive_Time	A0A1D6MB54	Zm00001eb294110	10.4173	12.5309	3.34299	0.00311761	0.0259785	Up	574	62.5543	Calmodulin binding protein isoform 1	Miss	6	0
DAP_Sensitive_Time	A0A1D6MBR3	Zm00001eb294740	17.9195	7.43187	6.17389	4.19005e-06	0.000435295	Up	220	24.456	Small-subunit processome Utp12 domain-containing protein	Miss	6	0
DAP_Sensitive_Time	A0A1D6MD98	Zm00001eb296320	-1.1753	21.1562	-6.01812	5.93706e-06	0.000567177	Down	153	16.5198	DUF3143 family protein	Inten	6	6
DAP_Sensitive_Time	A0A1D6MEA6	Zm00001eb297410	11.0574	13.794	3.08603	0.00564932	0.0378898	Up	288	30.6585	Alpha/beta-Hydrolases superfamily protein	Miss	6	2
DAP_Sensitive_Time	A0A804PTH8	Zm00001eb265150	8.08524	9.80658	3.13301	0.00507133	0.0354101	Up	366	39.8486	Fe2OG dioxygenase domain-containing protein	Miss	5	1
DAP_Sensitive_Time	A0A804PU05	Zm00001eb270700	9.59145	13.388	3.3586	0.00300613	0.0255475	Up	648	69.4866	RecA family profile 1 domain-containing protein	Miss	6	2
DAP_Sensitive_Time	A0A804PUF8	Zm00001eb275090	-1.24165	21.5669	-4.82813	9.25825e-05	0.00299171	Down	522	57.7425	Lysosomal Pro-X carboxypeptidase	Inten	6	6
DAP_Sensitive_Time	A0A804PUY2	Zm00001eb275690	10.8033	12.1349	3.05438	0.00607419	0.0397649	Up	468	50.8248	AT-rich interactive domain-containing protein 3	Miss	5	1
DAP_Sensitive_Time	A0A804PW75	Zm00001eb280070	7.21217	14.1064	3.17655	0.00458709	0.03324	Up	1180	134.644	Alpha-mannosidase	Miss	6	3
DAP_Sensitive_Time	A0A804PXD1	Zm00001eb281960	10.8495	6.8112	3.23639	0.00399423	0.0305017	Up	292	32.2025	Sugar phosphate transporter domain-containing protein	Miss	5	0
DAP_Sensitive_Time	A0A804Q111	Zm00001eb289230	6.3669	13.4155	3.06227	0.00596549	0.0394481	Up	106	11.963	Transmembrane protein 18	Miss	3	3
DAP_Sensitive_Time	A0A804Q131	Zm00001eb285890	-1.07024	25.6971	-4.54199	0.000182223	0.00435611	Down	669	72.8764	Malic enzyme	Inten	6	6
DAP_Sensitive_Time	A0A804Q1N5	Zm00001eb294110	14.4534	9.98916	5.09923	4.8965e-05	0.00213867	Up	582	63.6886	DUF4005 domain-containing protein	Miss	6	0
DAP_Sensitive_Time	A0A804Q2I7	Zm00001eb293340	8.49122	11.6957	3.4822	0.00225097	0.0213315	Up	145	16.1311	DC-UbP/UBTD2 N-terminal domain-containing protein	Miss	6	2
DAP_Sensitive_Time	A0A804Q4Q4	Zm00001eb297460	15.1213	10.7514	5.1817	4.03837e-05	0.00190214	Up	514	57.4097	Protein kinase domain-containing protein	Miss	6	0
DAP_Sensitive_Time	A0A804Q539	Zm00001eb296090	-1.05411	27.6643	-4.50939	0.000196884	0.0045595	Down	178	18.8633	Chlorophyll a-b binding protein, chloroplastic	Inten	6	6
DAP_Sensitive_Time	A0A804Q547	Zm00001eb294810	14.1465	10.4477	3.59012	0.00174633	0.0184535	Up	418	47.1587	Exostosin GT47 domain-containing protein	Miss	5	0
DAP_Sensitive_Time	A0A804UAG7	Zm00001eb271770	7.36208	14.3507	3.25064	0.00386445	0.02979	Up	486	52.6691	DNA-binding protein RHL1	Miss	6	3
DAP_Sensitive_Time	A0A804UAN7	Zm00001eb274110	13.092	10.4374	3.70289	0.00133809	0.0154137	Up	445	49.9898	Tubulin beta chain	Miss	6	1
DAP_Sensitive_Time	A0A804UB94	Zm00001eb281800	9.26122	5.16873	3.72895	0.00125808	0.0149411	Up	292	32.6528	Fe2OG dioxygenase domain-containing protein	Miss	5	1
DAP_Sensitive_Time	A0A804UCB8	Zm00001eb295120	8.16848	11.6432	4.27639	0.000342575	0.00632569	Up	452	52.5413	CDP-diacylglycerol--serine O-phosphatidyltransferase	Miss	6	2
DAP_Sensitive_Time	B4F7Y5	Zm00001eb277460	-1.43206	18.1478	-2.9728	0.00731592	0.0452553	Down	275	29.5787	Acid phosphatase 1	Inten	6	6
DAP_Sensitive_Time	B4F816	Zm00001eb277780	10.5094	14.746	4.23265	0.000380148	0.00678286	Up	521	56.6581	FAD-binding PCMH-type domain-containing protein	Miss	6	2
DAP_Sensitive_Time	B4F8J5	Zm00001eb293480	13.4501	14.1128	5.01491	5.96599e-05	0.00233514	Up	254	28.3437	Reticulon-like protein	Miss	6	1
DAP_Sensitive_Time	B4F925	Zm00001eb285090	-1.43756	21.8462	-3.85506	0.000933036	0.0124063	Down	235	25.5869	Superoxide dismutase	Inten	6	6
DAP_Sensitive_Time	B4F9A7	Zm00001eb296000	-1.54901	18.6569	-3.36764	0.00294336	0.0252652	Down	300	31.3408	Uncharacterized protein ycf23	Inten	6	6
DAP_Sensitive_Time	B4F9I1	Zm00001eb275090	-1.46936	21.1256	-5.18747	3.98433e-05	0.00188467	Down	542	60.002	Alpha/beta-Hydrolases superfamily protein	Inten	6	6
DAP_Sensitive_Time	B4FDX6	Zm00001eb270840	6.37863	12.5579	3.23821	0.00397743	0.0304289	Up	288	31.3617	BRISC and BRCA1-A complex member 1	Miss	6	3
DAP_Sensitive_Time	B4FEF8	Zm00001eb280680	7.92929	5.85663	3.098	0.00549633	0.0373455	Up	339	38.5577	Ribonucleoside-diphosphate reductase small chain	Miss	5	0
DAP_Sensitive_Time	B4FJ72	Zm00001eb267130	11.2055	7.79766	3.61268	0.00165589	0.0178366	Up	382	42.8299	C2H2 transcription factor	Miss	6	1
DAP_Sensitive_Time	B4FL09	Zm00001eb260410	-1.25371	22.0787	-3.07107	0.00584648	0.0388693	Down	286	31.4687	adenylate kinase	Inten	6	6
DAP_Sensitive_Time	B4FSX9	Zm00001eb290900	10.6801	9.88108	3.81264	0.00103184	0.0132142	Up	278	31.472	Putative B3 domain-containing protein	Miss	6	1
DAP_Sensitive_Time	B4FTK6	Zm00001eb276730	9.44318	5.42446	3.36329	0.00297338	0.0254023	Up	257	28.4787	RNA polymerase Rpc34 subunit family protein	Miss	5	1
DAP_Sensitive_Time	B4FTY9	Zm00001eb278180	-1.20696	17.5588	-7.39472	3.03736e-07	8.88509e-05	Down	164	17.4473	Transcription regulator	Inten	6	6
DAP_Sensitive_Time	B4FVL5	Zm00001eb260730	10.5441	10.5408	4.24467	0.000369428	0.00664492	Up	275	30.9319	E3 ubiquitin-protein ligase CHIP	Miss	6	1
DAP_Sensitive_Time	B4FW69	Zm00001eb268510	1.30636	18.2928	5.54252	1.75056e-05	0.0010989	Up	620	70.7205	Methyltransferase	Inten	6	6
DAP_Sensitive_Time	B4FWP1	Zm00001eb280750	10.9335	9.01752	3.41487	0.00263573	0.0236471	Up	306	33.0728	THO complex subunit 4C	Miss	6	1
DAP_Sensitive_Time	B6SHT3	Zm00001eb288540	10.3831	9.02323	4.66803	0.000135161	0.0037632	Up	190	21.1656	RNA recognition motif-containing protein	Miss	5	0
DAP_Sensitive_Time	B6T391	Zm00001eb286760	-10.2275	13.4246	-3.02751	0.00645887	0.0414408	Down	336	34.9731	Lichenase-2	Miss	3	6
DAP_Sensitive_Time	B6T3B2	Zm00001eb273380	-1.07965	28.9147	-4.46455	0.000219006	0.00491812	Down	329	34.5187	Oxygen evolving complex 33kDa subunit	Inten	6	6
DAP_Sensitive_Time	B6T4I1	Zm00001eb284000	-1.93248	22.7916	-3.31516	0.00332643	0.0272287	Down	147	15.0746	Mediator of RNA polymerase II transcription subunit 32	Inten	6	6
DAP_Sensitive_Time	B6U4I4	Zm00001eb281210	15.8982	7.82743	7.7152	1.57598e-07	5.47455e-05	Up	584	65.1807	65-kDa microtubule-associated protein 1	Miss	6	0
DAP_Sensitive_Time	C0P5V0	Zm00001eb278760	9.4232	5.43608	3.1292	0.00511601	0.0356549	Up	158	16.9061	Gb protein	Miss	4	0
DAP_Sensitive_Time	C0P983	Zm00001eb287870	11.1886	6.09726	3.77299	0.00113351	0.0139856	Up	617	66.5683	UBA domain-containing protein	Miss	5	0
DAP_Sensitive_Time	C0PCD4	Zm00001eb283000	10.6754	14.0469	3.64996	0.00151642	0.0168611	Up	422	49.4826	Pre-mRNA-splicing factor 38	Miss	6	2
DAP_Sensitive_Time	C0PDC7	Zm00001eb293780	1.66658	21.81	10.9896	4.10338e-10	6.51616e-07	Up	912	101.117	Chaperone protein ClpB1	Inten	6	6
DAP_Sensitive_Time	C0PKP7	Zm00001eb274710	6.68025	7.46051	2.9665	0.00742138	0.0457295	Up	253	27.467	E2 ubiquitin-conjugating enzyme	Miss	6	2
DAP_Sensitive_Time	C0PNW3	Zm00001eb274990	7.58905	4.71046	3.72776	0.00126165	0.0149515	Up	430	47.9866	Magnesium transporter	Miss	5	0
DAP_Sensitive_Time	C4J0N7	Zm00001eb273440	-1.20543	19.3409	-5.32736	2.87755e-05	0.00155276	Down	484	52.3614	Oryzain alpha chain	Inten	6	6
DAP_Sensitive_Time	H9BG22	Zm00001eb268320	-9.16947	17.8547	-3.19837	0.00436167	0.032024	Down	619	70.4659	Alpha-dioxygenase 1	Miss	3	6
DAP_Sensitive_Time	O65101	Zm00001eb295610	-1.49525	26.4338	-5.88699	7.97909e-06	0.000664651	Down	142	14.9291	Photosystem I reaction center subunit VI, chloroplastic Short=PSI-H Light-harvesting complex I 11 kDa protein Precursor OS=Zea mays (Maize) Name=PSAH PE=1	Inten	6	6
DAP_Sensitive_Time	Q9ATN2	Zm00001eb279660	10.6132	10.7853	3.36707	0.00294725	0.025279	Up	294	31.3899	Aquaporin NIP2-2 NOD26-like intrinsic protein 2-2 ZmNIP2-2 ZmNIP2;2 OS=Zea mays (Maize) Name=NIP2-2 Synonyms=NIP2B PE=2	Miss	4	0
DAP_Sensitive_Time	A0A096QRW1	Zm00001eb324240	-1.28907	24.55	-5.5037	1.91415e-05	0.0011691	Down	269	28.7895	Chlorophyll a-b binding protein, chloroplastic	Inten	6	6
DAP_Sensitive_Time	A0A1D6HSY5	Zm00001eb300770	10.3005	9.84189	3.28381	0.00357801	0.0283249	Up	1079	116.169	Ankyrin repeat family protein / regulator of chromosome condensation (RCC1) family protein	Miss	5	1
DAP_Sensitive_Time	A0A1D6HUP9	Zm00001eb302300	7.88393	7.09975	2.93857	0.00790689	0.0476385	Up	625	65.9918	Major facilitator superfamily protein	Miss	4	0
DAP_Sensitive_Time	A0A1D6HY75	Zm00001eb306070	-1.16566	27.2596	-4.23515	0.000377894	0.00676437	Down	136	14.4101	Photosystem I reaction center subunit IV A	Inten	6	6
DAP_Sensitive_Time	A0A1D6HYC6	Zm00001eb306260	11.5796	11.0143	3.68234	0.00140474	0.0159501	Up	884	98.1229	COP1-interacting protein-related	Miss	6	1
DAP_Sensitive_Time	A0A1D6I054	Zm00001eb307490	14.4994	11.9947	3.17617	0.00459114	0.0332476	Up	174	17.6187	Uclacyanin-3	Miss	6	1
DAP_Sensitive_Time	A0A1D6I057	Zm00001eb307520	6.00199	3.82193	3.17146	0.00464128	0.0334454	Up	194	20.7572	Receptor-like kinase LIP2	Miss	4	0
DAP_Sensitive_Time	A0A1D6I0L1	Zm00001eb308220	8.64232	4.44727	4.53385	0.000185775	0.00442201	Up	1049	113.247	ENTH/VHS family protein	Miss	6	1
DAP_Sensitive_Time	A0A1D6I0M6	Zm00001eb308290	7.92204	4.57676	3.72998	0.00125503	0.0149208	Up	216	23.494	Sulfate adenylyltransferase subunit 2	Miss	5	0
DAP_Sensitive_Time	A0A1D6I1D8	Zm00001eb309070	10.5582	8.4674	3.83619	0.000975777	0.0127836	Up	917	99.8327	Homoserine dehydrogenase	Miss	4	0
DAP_Sensitive_Time	A0A1D6I3X6	Zm00001eb311990	20.9394	11.1188	8.99002	1.32658e-08	1.34057e-05	Up	160	17.4556	17.4 kDa class III heat shock protein	Miss	6	0
DAP_Sensitive_Time	A0A1D6I6T8	Zm00001eb316410	1.2823	21.6693	8.41767	3.92496e-08	2.42388e-05	Up	699	80.2732	Heat shock protein 90-2	Inten	6	6
DAP_Sensitive_Time	A0A1D6I6U2	Zm00001eb316420	8.09455	15.1326	3.79544	0.00107478	0.0134737	Up	357	40.1853	Ribonuclease Z chloroplastic	Inten	6	4
DAP_Sensitive_Time	A0A1D6I7Z1	Zm00001eb317510	8.7247	17.9281	2.95268	0.0076579	0.0466184	Up	346	35.8067	Chloroplastic quinone-oxidoreductase	Miss	6	3
DAP_Sensitive_Time	A0A1D6I9E7	Zm00001eb319350	13.8164	8.18741	3.65046	0.00151463	0.0168611	Up	394	41.4676	Heat stress transcription factor B-2b	Miss	5	0
DAP_Sensitive_Time	A0A1D6IC45	Zm00001eb322020	9.10716	5.71282	3.3918	0.00278184	0.0245374	Up	1270	138.708	Regulator of nonsense transcripts 1-like protein	Miss	5	0
DAP_Sensitive_Time	A0A1D6IE31	Zm00001eb323330	-1.38504	19.8962	-3.24797	0.00388846	0.0299129	Down	584	61.866	Hydrolase, hydrolyzing O-glycosyl compounds	Inten	6	6
DAP_Sensitive_Time	A0A1D6IIL4	Zm00001eb326490	-1.92689	17.26	-4.98577	6.38833e-05	0.00240721	Down	166	16.6941	WPP domain-containing protein 2	Inten	6	6
DAP_Sensitive_Time	A0A1D6IJ76	Zm00001eb327210	-1.27324	23.3618	-3.48723	0.00222454	0.0211824	Down	213	22.7978	Glyceraldehyde-3-phosphate dehydrogenase A	Inten	6	6
DAP_Sensitive_Time	A0A1D6IJT3	Zm00001eb327620	-1.05083	15.3382	-2.92722	0.00811269	0.0484542	Down	117	13.4749	Caltractin1	Inten	6	6
DAP_Sensitive_Time	A0A1D6IKL7	Zm00001eb328490	16.2763	13.3571	9.20945	8.84995e-09	1.2297e-05	Up	581	65.4903	Calcium ion binding	Miss	6	0
DAP_Sensitive_Time	A0A1D6IKP8	Zm00001eb328640	13.5335	10.9392	6.42533	2.4023e-06	0.00029306	Up	583	63.8946	H/ACA ribonucleoprotein complex subunit 4	Miss	6	0
DAP_Sensitive_Time	A0A1D6IKW0	Zm00001eb328810	7.81387	6.65926	3.11634	0.00526962	0.0363382	Up	380	39.5325	Peroxidase	Miss	5	1
DAP_Sensitive_Time	A0A1D6IME4	Zm00001eb329870	9.2856	12.6902	3.719	0.00128806	0.0151521	Up	422	46.4238	UDP-N-acetylglucosamine--dolichyl-phosphate N-acetylglucosaminephosphotransferase	Miss	6	2
DAP_Sensitive_Time	A0A1D6INR0	Zm00001eb330900	1.07954	19.3417	3.88686	0.000865213	0.0118381	Up	264	29.2734	Stress responsive protein	Inten	6	6
DAP_Sensitive_Time	A0A804Q3Z6	Zm00001eb299340	-1.41567	22.7051	-3.98533	0.00068471	0.0100356	Down	167	17.7376	SCP domain-containing protein	Inten	6	6
DAP_Sensitive_Time	A0A804Q703	Zm00001eb300130	-10.3011	21.0394	-2.9856	0.00710612	0.0442778	Down	484	53.3117	(S)-2-hydroxy-acid oxidase	Miss	3	6
DAP_Sensitive_Time	A0A804Q8Z8	Zm00001eb308760	7.0013	5.55463	3.20706	0.00427493	0.0315539	Up	164	19.1009	Uncharacterized protein	Miss	6	1
DAP_Sensitive_Time	A0A804Q925	Zm00001eb308980	-1.04132	21.9151	-4.37322	0.000272098	0.0055295	Down	618	66.6271	phosphoglucomutase (alpha-D-glucose-1,6-bisphosphate-dependent)	Inten	6	6
DAP_Sensitive_Time	A0A804Q9C7	Zm00001eb306680	13.0727	12.9937	5.00382	6.12321e-05	0.00236055	Up	359	39.1587	RING-type domain-containing protein	Miss	6	1
DAP_Sensitive_Time	A0A804QAM5	Zm00001eb314270	6.28976	12.2829	3.86611	0.000908902	0.0121874	Up	163	18.2471	Mediator of RNA polymerase II transcription subunit 20	Miss	6	3
DAP_Sensitive_Time	A0A804QBE8	Zm00001eb320280	-1.40975	24.1166	-4.84192	8.96192e-05	0.00293002	Down	182	19.094	Cyanobacterial aminoacyl-tRNA synthetase CAAD domain-containing protein	Inten	6	6
DAP_Sensitive_Time	A0A804QCN6	Zm00001eb323500	9.2004	4.9456	3.30413	0.00341291	0.0275443	Up	217	24.6344	Pentatricopeptide repeat-containing protein	Miss	4	0
DAP_Sensitive_Time	A0A804QCW3	Zm00001eb317430	10.8365	6.76357	3.24888	0.00388027	0.0298747	Up	401	41.4333	Cytochrome b561 and DOMON domain-containing protein	Miss	5	1
DAP_Sensitive_Time	A0A804QCY8	Zm00001eb318770	12.2181	9.79431	6.48563	2.10476e-06	0.000268925	Up	688	73.7337	RNA helicase	Miss	6	0
DAP_Sensitive_Time	A0A804QD02	Zm00001eb322600	-1.00068	27.1277	-4.92951	7.29136e-05	0.00263248	Down	320	35.3422	Uncharacterized protein	Inten	6	6
DAP_Sensitive_Time	A0A804QDB7	Zm00001eb325410	-1.22632	25.2788	-5.17541	4.09805e-05	0.00190602	Down	267	28.8693	Chlorophyll a-b binding protein, chloroplastic	Inten	6	6
DAP_Sensitive_Time	A0A804QDR3	Zm00001eb322080	11.1769	8.92307	3.22803	0.00407239	0.030816	Up	552	61.098	Transmembrane protein 135 N-terminal domain-containing protein	Miss	6	1
DAP_Sensitive_Time	A0A804QEN9	Zm00001eb320280	-1.21254	23.3196	-4.58883	0.000163063	0.00410092	Down	198	20.7239	Cyanobacterial aminoacyl-tRNA synthetase CAAD domain-containing protein	Inten	6	6
DAP_Sensitive_Time	A0A804QG64	Zm00001eb325930	-1.2603	19.201	-5.57665	1.61852e-05	0.00104295	Down	326	33.4835	Peroxidase	Inten	6	6
DAP_Sensitive_Time	A0A804QGE5	Zm00001eb331550	8.23238	15.3297	3.19744	0.00437101	0.0320714	Up	505	57.4553	Trichome birefringence-like N-terminal domain-containing protein	Inten	6	4
DAP_Sensitive_Time	A0A804QH13	Zm00001eb332060	6.4716	13.839	2.92489	0.00815558	0.0485578	Up	232	24.8821	Peptidyl-prolyl cis-trans isomerase	Miss	5	1
DAP_Sensitive_Time	A0A804QH49	Zm00001eb327490	6.84815	10.3588	3.44019	0.00248404	0.0226891	Up	340	37.5088	Protein kinase domain-containing protein	Miss	6	2
DAP_Sensitive_Time	A0A804QI09	Zm00001eb326490	-1.31386	19.4817	-5.74265	1.10726e-05	0.000809756	Down	127	12.7539	WPP domain-containing protein	Inten	6	6
DAP_Sensitive_Time	A0A804UCW6	Zm00001eb302670	9.03387	11.6185	3.11166	0.0053265	0.0365716	Up	759	85.5889	DDT domain-containing protein	Miss	5	1
DAP_Sensitive_Time	A0A804UDB6	Zm00001eb308130	11.1604	13.7693	3.04197	0.00624896	0.0405507	Up	825	90.7558	CCR4-NOT transcription complex subunit 10	Miss	6	2
DAP_Sensitive_Time	A0A804UDG3	Zm00001eb309680	11.2636	14.5428	5.21508	3.73592e-05	0.00182945	Up	85	9.5211	Phospho-2-dehydro-3-deoxyheptonate aldolase	Miss	6	2
DAP_Sensitive_Time	A0A804UDG7	Zm00001eb309830	-1.45533	17.7606	-5.03634	5.67354e-05	0.00228504	Down	350	39.0529	Nudix hydrolase domain-containing protein	Inten	6	6
DAP_Sensitive_Time	A0A8X5E9J0	Zm00001eb300130	-11.1856	20.9729	-3.14769	0.00490282	0.0346134	Down	369	40.0458	(S)-2-hydroxy-acid oxidase	Miss	3	6
DAP_Sensitive_Time	B4F8M0	Zm00001eb309620	9.80834	11.7117	3.4955	0.00218177	0.0210343	Up	360	39.0235	protein-serine/threonine phosphatase	Miss	6	2
DAP_Sensitive_Time	B4F8U5	Zm00001eb314050	12.8974	13.1246	5.03163	5.73655e-05	0.00229689	Up	518	57.3496	TMEM87A protein	Miss	6	1
DAP_Sensitive_Time	B4F987	Zm00001eb317190	-1.25583	17.9359	-3.20901	0.00425561	0.0314949	Down	415	43.9462	Putative sarcosine oxidase	Inten	6	6
DAP_Sensitive_Time	B4F9V3	Zm00001eb314820	8.29618	15.4893	3.37206	0.0029131	0.0250829	Up	499	57.7788	NF-kappa-B-activating protein C-terminal domain-containing protein	Miss	6	3
DAP_Sensitive_Time	B4FA28	Zm00001eb299920	-1.29335	18.1058	-4.91871	7.479e-05	0.00268182	Down	313	32.5445	Glyoxylate reductase	Inten	6	6
DAP_Sensitive_Time	B4FBF2	Zm00001eb321330	-1.0846	20.8189	-7.00072	6.93448e-07	0.000133862	Down	525	57.6386	Carboxypeptidase	Inten	6	6
DAP_Sensitive_Time	B4FC61	Zm00001eb303220	6.82172	12.897	3.31378	0.00333709	0.0272758	Up	386	40.283	EM binding protein 1-like protein	Miss	6	3
DAP_Sensitive_Time	B4FHB0	Zm00001eb314700	11.6078	11.7531	5.55311	1.70846e-05	0.00108521	Up	484	52.2266	Nucleoporin p58/p45	Miss	6	1
DAP_Sensitive_Time	B4FK62	Zm00001eb299190	14.2862	7.45489	4.0691	0.000561018	0.00870221	Up	322	34.2416	Plastid division protein PDV2	Miss	5	0
DAP_Sensitive_Time	B4FP03	Zm00001eb319780	10.5269	6.47599	3.02182	0.00654318	0.0417531	Up	276	31.0687	PIN domain-like family protein	Miss	5	1
DAP_Sensitive_Time	B4FPE4	Zm00001eb303030	-1.43686	19.4199	-3.14148	0.00497344	0.034902	Down	110	12.2345	V-type proton ATPase subunit G	Inten	6	6
DAP_Sensitive_Time	B4FT19	Zm00001eb298270	-2.20258	22.3347	-4.87635	8.26338e-05	0.00280324	Down	231	25.3426	Oxygen evolving enhancer protein 3 containing protein	Inten	6	6
DAP_Sensitive_Time	B4FX35	Zm00001eb311850	10.0209	8.20398	3.50269	0.00214524	0.0208631	Up	143	14.5678	ELF4-like protein	Miss	4	0
DAP_Sensitive_Time	B4G0W4	Zm00001eb305670	15.8939	11.0334	4.98856	6.3466e-05	0.00239962	Up	166	17.5536	Transmembrane protein 97	Miss	5	0
DAP_Sensitive_Time	B4G1C2	Zm00001eb301500	-1.29666	18.3296	-2.99424	0.00696776	0.0437024	Down	312	34.2364	GH18 domain-containing protein	Inten	6	6
DAP_Sensitive_Time	B4G1H3	Zm00001eb317090	11.7556	10.457	2.96071	0.0075196	0.0460793	Up	328	36.346	chitinase	Miss	5	1
DAP_Sensitive_Time	B4G1K9	Zm00001eb316290	-1.26677	25.1129	-6.17696	4.16142e-06	0.000435295	Down	142	15.2752	Photosystem I reaction center subunit V, chloroplastic	Inten	6	6
DAP_Sensitive_Time	B6SS53	Zm00001eb301260	13.2357	11.3924	26.3487	1.91224e-17	3.54274e-14	Up	186	18.8113	Early light-induced protein	Miss	6	0
DAP_Sensitive_Time	B6T101	Zm00001eb319670	11.0608	21.3328	3.07975	0.00573134	0.038287	Up	164	16.9668	Histone H2A	Miss	6	3
DAP_Sensitive_Time	B6T5L1	Zm00001eb316630	-1.02976	18.0077	-3.89287	0.000852941	0.0117619	Down	115	12.6662	Complex I subunit	Inten	6	6
DAP_Sensitive_Time	B6T6F6	Zm00001eb328950	12.7868	8.4552	5.83073	9.06347e-06	0.000714536	Up	166	19.95	Ribosome biogenesis protein RLP24	Miss	6	0
DAP_Sensitive_Time	B6T6Q4	Zm00001eb316790	7.35717	10.8552	4.77959	0.000103822	0.0031969	Up	312	34.6282	ENT domain-containing protein	Miss	6	2
DAP_Sensitive_Time	B6T7P6	Zm00001eb317990	8.8434	12.5827	4.54369	0.000181489	0.00434791	Up	190	22.0973	Cilia- and flagella-associated protein 20	Miss	6	2
DAP_Sensitive_Time	B6T994	Zm00001eb316640	-1.15435	18.7665	-3.0718	0.0058367	0.0388693	Down	457	50.2955	Polygalacturonase	Inten	6	6
DAP_Sensitive_Time	B6TF83	Zm00001eb307170	11.4406	11.7209	4.03046	0.000615029	0.00931425	Up	416	48.0313	Cyclin-L2	Miss	6	1
DAP_Sensitive_Time	B6TI56	Zm00001eb301210	-1.01082	24.7798	-4.78547	0.000102388	0.00317917	Down	274	28.7778	ribose-5-phosphate isomerase	Inten	6	6
DAP_Sensitive_Time	B6TR16	Zm00001eb299990	-1.03195	26.8883	-3.54254	0.00195337	0.0197095	Down	134	13.6527	PSI-K	Inten	6	6
DAP_Sensitive_Time	B6U1B4	Zm00001eb328740	10.2495	5.59225	3.38784	0.00280771	0.0246529	Up	265	29.8752	Novel plant SNARE 11	Miss	5	1
DAP_Sensitive_Time	B6UDI2	Zm00001eb306670	8.15872	4.53471	3.03934	0.00628668	0.0407242	Up	169	17.6941	Thioesterase family protein	Miss	4	0
DAP_Sensitive_Time	C0HEE6	Zm00001eb315770	-1.89936	21.1373	-3.89928	0.000840064	0.0116615	Down	347	38.0037	Peroxidase	Inten	6	6
DAP_Sensitive_Time	C0HHH9	Zm00001eb327260	-1.94705	21.5287	-4.02315	0.000625826	0.00940091	Down	256	26.4071	Stress-response A/B barrel domain-containing protein UP3	Inten	6	6
DAP_Sensitive_Time	C0P6J0	Zm00001eb312390	-1.17882	20.8375	-4.46211	0.000220277	0.00492675	Down	196	22.2848	NAD(P)H-quinone oxidoreductase subunit L chloroplastic	Inten	6	6
DAP_Sensitive_Time	C0PAW9	Zm00001eb315900	10.5586	11.2421	3.29728	0.0034677	0.0277516	Up	647	71.4002	1-phosphatidylinositol 4-kinase	Miss	5	1
DAP_Sensitive_Time	C0PEY7	Zm00001eb320270	-1.00008	21.6237	-4.15495	0.000457366	0.00763114	Down	321	36.3406	Tetratricopeptide repeat domain-containing protein PYG7, chloroplastic	Inten	6	6
DAP_Sensitive_Time	C4J2V6	Zm00001eb308150	10.6952	10.6325	3.56117	0.00186959	0.0192073	Up	496	55.9826	Fatty acyl-CoA reductase	Miss	6	1
DAP_Sensitive_Time	C4J9M8	Zm00001eb309480	-1.61815	17.7126	-4.6595	0.000137918	0.0037632	Down	351	38.0559	Alpha/beta hydrolase fold-3 domain-containing protein	Inten	6	6
DAP_Sensitive_Time	O24561	Zm00001eb324090	-1.06212	27.7504	-5.0603	5.36373e-05	0.00223308	Down	291	31.3843	Chlorophyll a-b binding protein, chloroplastic	Inten	6	6
DAP_Sensitive_Time	P0C1M0	Zm00001eb322600	-1.03808	26.7665	-5.89217	7.88617e-06	0.000664651	Down	359	39.7893	ATP synthase subunit gamma, chloroplastic F-ATPase gamma subunit Inceptin Precursor OS=Zea mays (Maize) PE=1	Inten	6	6
DAP_Sensitive_Time	Q41834	Zm00001eb306930	-1.45468	25.5538	-2.98681	0.00708658	0.0442553	Down	303	33.1164	Nucleic acid-binding protein	Inten	6	6
DAP_Sensitive_Time	Q5GAN9	Zm00001eb327710	13.0027	11.9318	4.43233	0.00023643	0.00508602	Up	442	46.1704	AT hook-containing MAR binding 1-like protein	Miss	6	1
DAP_Sensitive_Time	Q9ATM5	Zm00001eb306400	11.36	13.9238	3.46135	0.00236382	0.0219764	Up	288	30.1905	Aquaporin PIP2-6 Plasma membrane intrinsic protein 2-6 ZmPIP2-6 ZmPIP2;6 OS=Zea mays (Maize) Name=PIP2-6 PE=2	Miss	6	2
DAP_Sensitive_Time	A0A1D6FEX0	Zm00001eb336740	9.66157	7.26475	3.19714	0.00437404	0.0320724	Up	669	72.9944	RNA helicase	Miss	6	2
DAP_Sensitive_Time	A0A1D6FJX0	Zm00001eb343520	10.4234	9.20148	3.5825	0.00177796	0.0186451	Up	506	58.2105	Golgin candidate 5	Miss	6	1
DAP_Sensitive_Time	A0A1D6FL72	Zm00001eb344770	13.7235	6.96746	4.8898	8.0057e-05	0.00277255	Up	881	96.6026	Receptor like protein kinase S.2	Miss	6	0
DAP_Sensitive_Time	A0A1D6FQD1	Zm00001eb349780	12.8231	7.50834	4.95552	6.8589e-05	0.00250801	Up	1060	113.265	Autophagy-related protein 18g	Miss	6	0
DAP_Sensitive_Time	A0A1D6FT45	Zm00001eb352910	12.6901	8.51587	3.50881	0.00211462	0.0207103	Up	1592	170.697	Protein RNA-directed DNA methylation 3	Miss	6	1
DAP_Sensitive_Time	A0A1D6G2T6	Zm00001eb360910	9.9176	8.11156	3.46123	0.00236449	0.0219764	Up	826	92.0742	SWAP (Suppressor-of-White-APricot)/surp domain-containing protein	Miss	6	1
DAP_Sensitive_Time	A0A1Q1BST7	Zm00001eb343530	10.0858	9.05685	3.55634	0.00189098	0.0192958	Up	501	54.2609	Golgin candidate 5	Miss	6	1
DAP_Sensitive_Time	A0A804QKB5	Zm00001eb335810	-1.40018	22.4885	-5.99145	6.30398e-06	0.000569715	Down	170	17.5313	Uncharacterized protein	Inten	6	6
DAP_Sensitive_Time	A0A804QLT8	Zm00001eb339870	9.34421	12.2402	2.9865	0.00709157	0.0442616	Up	1031	117.202	Phospholipase	Miss	5	1
DAP_Sensitive_Time	A0A804QMS1	Zm00001eb342730	11.4364	8.68627	4.66153	0.000137258	0.0037632	Up	532	59.438	ENTH domain-containing protein	Miss	5	0
DAP_Sensitive_Time	A0A804QPD6	Zm00001eb343210	7.83765	14.7115	3.38721	0.00281181	0.0246694	Up	609	68.8593	Dynamin-related protein 5A	Miss	6	3
DAP_Sensitive_Time	A0A804QPP4	Zm00001eb347850	-1.65248	19.4051	-5.33446	2.83051e-05	0.00154235	Down	542	57.3578	Acetyltransferase	Inten	6	6
DAP_Sensitive_Time	A0A804QQ12	Zm00001eb348390	7.44447	14.5528	3.00187	0.0068478	0.0432501	Up	388	41.9938	Histone deacetylase domain-containing protein	Inten	6	5
DAP_Sensitive_Time	A0A804QRF7	Zm00001eb351950	12.0591	8.54218	3.3757	0.00288844	0.0249828	Up	509	55.9413	PX domain-containing protein	Miss	6	1
DAP_Sensitive_Time	A0A804QSL8	Zm00001eb356540	13.496	8.88077	4.06098	0.000571963	0.00881573	Up	401	45.4467	ubiquitinyl hydrolase 1	Miss	6	1
DAP_Sensitive_Time	A0A804QT21	Zm00001eb356320	7.65068	9.85087	3.30479	0.00340767	0.0275429	Up	494	52.7036	Peroxisomal membrane protein PEX14	Inten	6	6
DAP_Sensitive_Time	A0A804QT40	Zm00001eb364480	11.4913	7.3956	3.73286	0.00124649	0.014851	Up	546	60.2321	RNA methyltransferase pc1998	Miss	6	1
DAP_Sensitive_Time	A0A804QT87	Zm00001eb351560	13.009	11.8487	4.06655	0.000564432	0.00872632	Up	357	40.1353	Gamma-glutamylcyclotransferase	Miss	6	1
DAP_Sensitive_Time	A0A804QTC1	Zm00001eb362710	6.39639	5.4303	3.02106	0.00655459	0.041778	Up	197	21.5261	Calcium-binding EF hand family protein	Miss	6	2
DAP_Sensitive_Time	A0A804QTQ5	Zm00001eb356500	12.915	6.77449	3.77009	0.00114133	0.0140498	Up	2424	267.946	RAVE complex protein Rav1 C-terminal domain-containing protein	Miss	5	0
DAP_Sensitive_Time	A0A804QW31	Zm00001eb362560	-1.14677	24.8118	-3.99405	0.000670662	0.00989254	Down	171	18.7526	NAD(P)H-quinone oxidoreductase subunit O, chloroplastic	Inten	6	6
DAP_Sensitive_Time	A0A804QY57	Zm00001eb370310	-1.25948	17.9644	-3.8603	0.000921519	0.0122972	Down	218	24.6427	UVR domain-containing protein	Inten	6	6
DAP_Sensitive_Time	A0A804QZ80	Zm00001eb366380	5.89962	4.81252	2.92722	0.00811276	0.0484542	Up	310	33.6958	Phytolongin Phyl1.1	Miss	4	0
DAP_Sensitive_Time	A0A804QZE6	Zm00001eb366810	-1.29549	23.5545	-5.76227	1.05888e-05	0.000795305	Down	197	21.0202	Uncharacterized protein	Inten	6	6
DAP_Sensitive_Time	A0A804UHA3	Zm00001eb357430	6.29498	13.0691	3.06032	0.00599216	0.039507	Up	333	37.2993	Esterase D14L	Miss	6	3
DAP_Sensitive_Time	A0A804UHQ5	Zm00001eb365100	9.42854	5.00358	3.53897	0.00196985	0.0198521	Up	250	26.9226	C2H2-type domain-containing protein	Miss	5	1
DAP_Sensitive_Time	B4F9H6	Zm00001eb347200	-1.26972	20.8505	-2.94934	0.00771618	0.0468705	Down	233	25.2263	Superoxide dismutase	Inten	6	6
DAP_Sensitive_Time	B4FB80	Zm00001eb354270	-1.02195	23.043	-4.22415	0.000387916	0.00683117	Down	201	20.9741	Thioredoxin F2 chloroplastic	Inten	6	6
DAP_Sensitive_Time	B4FBM4	Zm00001eb350910	10.6002	14.3267	4.48184	0.000210194	0.00478794	Up	335	36.7139	Peroxisomal adenine nucleotide carrier 1	Miss	6	2
DAP_Sensitive_Time	B4FCR7	Zm00001eb348520	-1.254	17.4109	-3.5503	0.00191804	0.0194712	Down	224	25.5878	inorganic diphosphatase	Inten	6	6
DAP_Sensitive_Time	B4FEV7	Zm00001eb361960	-1.11281	19.6841	-4.74875	0.000111666	0.00335481	Down	341	38.0025	DNAJ heat shock N-terminal domain-containing protein	Inten	6	6
DAP_Sensitive_Time	B4FH35	Zm00001eb354680	-10.238	14.5427	-3.649	0.00151986	0.0168611	Down	336	35.7123	Peroxidase	Miss	2	6
DAP_Sensitive_Time	B4FIJ2	Zm00001eb357030	14.4592	5.78902	8.36883	4.31411e-08	2.52398e-05	Up	298	32.8409	Zinc ion binding	Miss	6	0
DAP_Sensitive_Time	B4FLP9	Zm00001eb358750	11.16	7.52336	4.35067	0.000287091	0.00569875	Up	525	58.8423	Cytochrome P450 72A14	Miss	6	0
DAP_Sensitive_Time	B4FQD1	Zm00001eb345770	-1.03628	16.1309	-5.25141	3.43292e-05	0.00175047	Down	406	43.5931	Adenine nucleotide transporter BT1 chloroplastic/mitochondrial	Inten	6	6
DAP_Sensitive_Time	B4FTK9	Zm00001eb346870	-1.09036	19.6062	-3.28385	0.0035777	0.0283249	Down	241	25.7177	Alpha/beta-Hydrolases superfamily protein	Inten	6	6
DAP_Sensitive_Time	B4FU57	Zm00001eb369690	9.07168	13.679	4.2239	0.000388152	0.00683117	Up	220	24.4751	Partner of Nob1	Miss	6	2
DAP_Sensitive_Time	B4FUZ4	Zm00001eb351090	9.01401	6.07989	3.07166	0.00583852	0.0388693	Up	271	30.8378	CRAL-TRIO domain-containing protein	Miss	5	1
DAP_Sensitive_Time	B6SLR7	Zm00001eb338070	6.8331	13.7329	3.30918	0.00337302	0.0273682	Up	330	33.9426	Glyoxylate reductase	Miss	6	3
DAP_Sensitive_Time	B6SR22	Zm00001eb359610	-1.77361	23.7576	-5.38948	2.49172e-05	0.00139562	Down	183	19.0826	50S ribosomal protein L12-1	Inten	6	6
DAP_Sensitive_Time	B6SSE1	Zm00001eb356100	12.7217	9.68329	6.85084	9.54466e-07	0.000163228	Up	106	11.9086	Transcription initiation factor IIA subunit 2	Miss	6	0
DAP_Sensitive_Time	B6T4P0	Zm00001eb371300	9.98089	12.3074	3.02367	0.00651561	0.0416729	Up	468	50.2735	Glycosyltransferase	Miss	6	2
DAP_Sensitive_Time	B6TCE9	Zm00001eb356220	-1.20774	22.8435	-5.90508	7.65924e-06	0.000664651	Down	248	26.2174	Peptidyl-prolyl cis-trans isomerase	Inten	6	6
DAP_Sensitive_Time	B6TD27	Zm00001eb352390	8.81369	11.8301	3.74732	0.00120456	0.0145384	Up	357	39.0946	Plastidic phosphate translocator-like protein1	Miss	6	2
DAP_Sensitive_Time	B6TDN0	Zm00001eb345800	-1.00859	20.3868	-5.29432	3.10691e-05	0.00165257	Down	99	11.1168	NADH-ubiquinone oxidoreductase 10.5 kDa subunit	Inten	6	6
DAP_Sensitive_Time	B6TQ71	Zm00001eb366890	10.3919	5.70344	3.25231	0.00384953	0.0297369	Up	256	28.2736	Dual specificity protein phosphatase Diacylglycerol kinase catalytic region	Miss	5	1
DAP_Sensitive_Time	B7ZWZ5	Zm00001eb367000	10.3407	5.75183	3.46194	0.00236053	0.0219763	Up	682	72.9732	Nucleobase-ascorbate transporter 12	Miss	5	0
DAP_Sensitive_Time	B7ZXT7	Zm00001eb337830	8.82693	9.2048	3.20223	0.00432295	0.0318449	Up	282	28.9794	Late embryogenesis abundant (LEA) hydroxyproline-rich glycoprotein family	Miss	4	0
DAP_Sensitive_Time	B8A0Y6	Zm00001eb343350	11.5397	9.76159	4.04708	0.000591196	0.00902712	Up	413	45.6155	Ribosomal protein L1p/L10e family	Miss	6	1
DAP_Sensitive_Time	B8A367	Zm00001eb333980	-1.05696	22.0313	-5.4271	2.28412e-05	0.00132934	Down	398	41.5802	Cysteine synthase	Inten	6	6
DAP_Sensitive_Time	C0HF91	Zm00001eb334060	10.5616	13.6616	4.65825	0.000138327	0.0037632	Up	354	38.0128	DUF1664 domain-containing protein	Miss	6	2
DAP_Sensitive_Time	C0HGQ4	Zm00001eb356480	9.01606	4.52799	3.1996	0.00434922	0.0319885	Up	578	63.3473	Protein IQ-DOMAIN 31	Miss	4	0
DAP_Sensitive_Time	C0P5R2	Zm00001eb364910	14.2305	14.5141	4.86483	8.49081e-05	0.00281622	Up	500	55.3906	Protein YLS7	Miss	6	1
DAP_Sensitive_Time	C0P6F6	Zm00001eb366080	10.7239	14.5429	4.30128	0.000322879	0.00609358	Up	792	88.917	Putative methyltransferase PMT25	Miss	6	2
DAP_Sensitive_Time	C0PAX3	Zm00001eb369140	7.28972	15.2293	3.39754	0.00274476	0.0243308	Up	446	48.7294	Vacuolar protein-sorting-associated protein 36	Miss	6	3
DAP_Sensitive_Time	C0PFK9	Zm00001eb345780	10.9765	6.04158	3.49329	0.00219311	0.0211071	Up	290	32.3945	Protein ApaG	Miss	5	0
DAP_Sensitive_Time	C0PI49	Zm00001eb363750	6.48989	13.5999	3.05893	0.00601119	0.0395855	Up	400	42.8376	Prefoldin chaperone subunit family protein	Miss	6	3
DAP_Sensitive_Time	C4J4C4	Zm00001eb336470	10.9024	6.39945	3.6021	0.00169773	0.0180939	Up	417	45.945	Autophagy-related protein 18c	Miss	4	0
DAP_Sensitive_Time	K7TYB1	Zm00001eb351260	15.685	9.20723	5.04323	5.58257e-05	0.00227311	Up	535	58.3897	Flavonoid 3'-monooxygenase	Miss	6	0
DAP_Sensitive_Time	K7UPD0	Zm00001eb333890	11.1131	7.43652	3.64954	0.00151792	0.0168611	Up	525	57.3725	CCT-beta	Miss	5	0
DAP_Sensitive_Time	K7UPI2	Zm00001eb334240	11.6402	5.82357	4.96828	6.6562e-05	0.00245815	Up	912	97.4449	Os12g0638500-like protein	Miss	6	1
DAP_Sensitive_Time	K7URG5	Zm00001eb339070	9.27551	16.301	3.44792	0.00243945	0.0224292	Up	279	30.7171	Reticulon-like protein	Miss	6	3
DAP_Sensitive_Time	K7UT28	Zm00001eb333470	12.2327	8.26688	4.26766	0.000349767	0.00641585	Up	448	48.6163	Zinc finger CCCH domain-containing protein 58	Miss	6	0
DAP_Sensitive_Time	K7UUN1	Zm00001eb337040	10.1767	12.3364	3.37228	0.00291165	0.0250829	Up	326	36.5747	Ribosome biogenesis regulatory protein	Miss	6	2
DAP_Sensitive_Time	K7UYK7	Zm00001eb346660	6.663	4.12761	4.38974	0.00026162	0.00537554	Up	374	40.331	Phytochrome A-associated F-box protein	Miss	5	0
DAP_Sensitive_Time	K7V1U5	Zm00001eb363200	10.3172	6.60335	3.03752	0.00631279	0.040822	Up	525	58.4341	cytokinin dehydrogenase	Miss	5	1
DAP_Sensitive_Time	K7V8I9	Zm00001eb370310	-1.07987	19.6651	-3.88324	0.000872675	0.011859	Down	334	37.756	UvrB/uvrC motif-containing protein	Inten	6	6
DAP_Sensitive_Time	K7VC38	Zm00001eb369950	10.3733	12.8146	2.94286	0.0078304	0.0473315	Up	1068	117.793	Conserved oligomeric Golgi complex subunit 1	Miss	6	2
DAP_Sensitive_Time	K7VC40	Zm00001eb340460	8.40933	5.44792	4.86848	8.41817e-05	0.00281622	Up	216	24.4137	FAM192A/Fyv6 N-terminal domain-containing protein	Miss	6	0
DAP_Sensitive_Time	K7VH44	Zm00001eb352800	14.1714	9.94431	4.67103	0.000134206	0.00375776	Up	282	31.6846	Secretory carrier-associated membrane protein	Miss	6	0
DAP_Sensitive_Time	K7VP16	Zm00001eb369170	-1.10334	22.4204	-4.1652	0.000446342	0.00756333	Down	343	35.004	Protein RETICULATA-RELATED 3 chloroplastic	Inten	6	6
DAP_Sensitive_Time	K7VPS3	Zm00001eb370370	-1.07718	20.2516	-5.81626	9.36587e-06	0.000718007	Down	391	45.3448	glycerophosphodiester phosphodiesterase	Inten	6	6
DAP_Sensitive_Time	K7VQH0	Zm00001eb336820	10.4219	13.6993	3.74529	0.00121035	0.0145849	Up	187	19.8586	Putative bZIP transcription factor superfamily protein	Miss	6	2
DAP_Sensitive_Time	K7VSI1	Zm00001eb342340	12.003	11.0603	3.46957	0.00231869	0.0216775	Up	745	84.5814	Glycosyltransferase family protein 64 protein C5	Miss	6	1
DAP_Sensitive_Time	O24415	Zm00001eb348240	-1.07147	21.1477	-3.35519	0.00303016	0.0256732	Down	113	11.6999	Large ribosomal subunit protein P2B	Inten	6	6
DAP_Sensitive_Time	O48558	Zm00001eb332790	7.26088	7.34033	3.53686	0.00197966	0.0198691	Up	112	12.4905	Large ribosomal subunit protein eL30	Miss	4	0
DAP_Sensitive_Time	A0A0K0QSN2	Zm00001eb404370	9.07773	10.3678	3.32761	0.0032314	0.0267662	Up	2202	243.724	Med12b	Miss	6	2
DAP_Sensitive_Time	A0A1D6NSS4	Zm00001eb373800	9.65742	12.0729	3.02523	0.00649244	0.0415726	Up	721	80.6141	Nucleolar protein 10	Miss	6	2
DAP_Sensitive_Time	A0A1D6NV50	Zm00001eb376590	9.12036	11.1668	3.30258	0.00342528	0.0275882	Up	456	49.2438	HXXXD-type acyl-transferase family protein	Miss	6	2
DAP_Sensitive_Time	A0A1D6NVU8	Zm00001eb377750	10.5685	13.1902	3.88885	0.000861129	0.0118381	Up	615	66.5359	2-oxoglutarate (2OG) and Fe(II)-dependent oxygenase superfamily protein	Miss	6	2
DAP_Sensitive_Time	A0A1D6NVW3	Zm00001eb377870	-1.25587	18.1794	-5.86646	8.35855e-06	0.000675221	Down	438	47.1068	phosphopyruvate hydratase	Inten	6	6
DAP_Sensitive_Time	A0A1D6P316	Zm00001eb386270	10.2264	6.7489	4.32769	0.000303219	0.00586189	Up	305	34.521	SPX domain-containing protein 1	Miss	5	0
DAP_Sensitive_Time	A0A1D6P361	Zm00001eb386490	8.71968	9.04978	3.18573	0.00449095	0.0327361	Up	380	41.1342	Protein WVD2-like 5	Miss	4	0
DAP_Sensitive_Time	A0A1D6P4K6	Zm00001eb387970	13.4055	10.4099	3.0694	0.00586888	0.0389716	Up	124	14.1329	Dihydroflavonol-4-reductase	Miss	6	1
DAP_Sensitive_Time	A0A1D6P5V8	Zm00001eb390260	10.702	13.6851	3.77052	0.00114014	0.0140498	Up	526	59.2987	Uncharacterized protein	Miss	6	2
DAP_Sensitive_Time	A0A1D6P809	Zm00001eb392730	12.7371	10.9693	3.95119	0.000742587	0.0106374	Up	524	58.2987	Calcineurin-like metallo-phosphoesterase superfamily protein	Miss	6	1
DAP_Sensitive_Time	A0A1D6P9C1	Zm00001eb394210	7.07525	15.0037	3.0776	0.00575962	0.0384528	Up	527	56.7602	Flavonoid 3'-monooxygenase	Miss	6	3
DAP_Sensitive_Time	A0A1D6P9K3	Zm00001eb394410	9.83285	7.30604	3.38363	0.00283545	0.0247985	Up	1429	158.106	Protein HUA2-LIKE 3	Miss	6	1
DAP_Sensitive_Time	A0A1D6PK48	Zm00001eb403210	14.6873	14.3599	5.1979	3.88857e-05	0.00185516	Up	468	48.6309	La-related protein 1C	Miss	6	1
DAP_Sensitive_Time	A0A804QZL5	Zm00001eb372740	9.62423	5.70567	3.56683	0.00184482	0.0191476	Up	245	26.8047	AAA+ ATPase domain-containing protein	Miss	4	0
DAP_Sensitive_Time	A0A804R050	Zm00001eb373040	-8.84925	11.6818	-3.20735	0.00427206	0.0315539	Down	673	74.5848	Peptidase S9 prolyl oligopeptidase catalytic domain-containing protein	Miss	0	3
DAP_Sensitive_Time	A0A804R166	Zm00001eb377030	5.28935	10.2864	3.13066	0.0050988	0.0355796	Up	191	21.0027	ABC1 atypical kinase-like domain-containing protein	Miss	6	3
DAP_Sensitive_Time	A0A804R2J5	Zm00001eb382140	8.4265	7.67488	3.12154	0.00520693	0.0360731	Up	185	20.8407	UDP-glycosyltransferase 88A1	Miss	6	3
DAP_Sensitive_Time	A0A804R2N5	Zm00001eb379510	-1.05235	19.4952	-3.44042	0.0024827	0.0226891	Down	467	51.5768	homogentisate 1,2-dioxygenase	Inten	6	6
DAP_Sensitive_Time	A0A804R487	Zm00001eb392650	-1.42192	19.875	-3.39081	0.00278831	0.0245446	Down	460	49.3764	Carboxypeptidase	Inten	6	6
DAP_Sensitive_Time	A0A804R5B6	Zm00001eb382080	7.27246	4.0322	4.57785	0.000167363	0.00416198	Up	255	28.2083	Protein kinase domain-containing protein	Miss	5	1
DAP_Sensitive_Time	A0A804R5W1	Zm00001eb390440	12.9744	7.66853	3.82785	0.000995256	0.0129546	Up	1620	172.496	BAH domain	Miss	6	1
DAP_Sensitive_Time	A0A804R5Z3	Zm00001eb399260	13.2469	8.4976	5.00105	6.16325e-05	0.00236055	Up	292	30.7772	Proline-rich family protein	Miss	6	0
DAP_Sensitive_Time	A0A804R694	Zm00001eb392570	-2.12927	15.229	-3.1543	0.00482873	0.0343198	Down	194	21.475	Cytochrome c oxidase subunit 6b-1	Inten	6	6
DAP_Sensitive_Time	A0A804R6R9	Zm00001eb401060	-1.07588	22.3714	-4.76516	0.00010742	0.00328947	Down	129	14.9064	Small ribosomal subunit protein uS10 domain-containing protein	Inten	6	6
DAP_Sensitive_Time	A0A804R8N4	Zm00001eb397870	13.1012	13.4986	5.03975	5.62835e-05	0.00227793	Up	432	49.326	Myosin heavy chain-related	Miss	6	1
DAP_Sensitive_Time	A0A804R9A9	Zm00001eb399330	10.8274	7.05755	3.78265	0.00110784	0.0137288	Up	170	19.4853	AP complex subunit sigma	Miss	4	1
DAP_Sensitive_Time	A0A804UIK9	Zm00001eb373150	-1.23486	23.8448	-3.76276	0.00116131	0.0142171	Down	230	24.6879	CP12 domain-containing protein	Inten	6	6
DAP_Sensitive_Time	A0A804UJ87	Zm00001eb381830	8.30216	6.71744	3.32578	0.0032452	0.0268206	Up	112	11.9568	Uncharacterized protein	Miss	6	2
DAP_Sensitive_Time	A0A804UKQ9	Zm00001eb400650	9.08273	13.8576	4.05665	0.000577884	0.00884488	Up	237	26.3387	Cytochrome b5 heme-binding domain-containing protein	Miss	6	2
DAP_Sensitive_Time	A0A804UKR1	Zm00001eb400700	7.08971	14.6816	3.02191	0.00654183	0.0417531	Up	260	29.3313	Adenosylmethionine decarboxylase	Miss	6	3
DAP_Sensitive_Time	B4F9H8	Zm00001eb400810	7.71665	9.55072	2.91717	0.00829929	0.0491955	Up	184	20.7109	ADP-ribosylation factor-like A1C	Inten	6	5
DAP_Sensitive_Time	B4F9J7	Zm00001eb400470	-1.23452	21.4326	-5.86519	8.38255e-06	0.000675221	Down	162	17.6219	Cathepsin propeptide inhibitor domain-containing protein	Inten	6	6
DAP_Sensitive_Time	B4FA57	Zm00001eb389820	14.3859	10.9343	4.53163	0.000186759	0.00442704	Up	505	53.8609	Allantoate deiminase	Miss	6	1
DAP_Sensitive_Time	B4FAV9	Zm00001eb402260	11.2218	9.38843	4.19936	0.000411489	0.00714705	Up	441	48.0352	Protein kinase 2B chloroplastic	Miss	5	0
DAP_Sensitive_Time	B4FCL1	Zm00001eb379570	-1.0817	26.6791	-4.20041	0.000410463	0.00714039	Down	155	15.8016	Plastocyanin	Inten	6	6
DAP_Sensitive_Time	B4FG60	Zm00001eb397190	-1.27902	17.4446	-7.10556	5.55572e-07	0.000121316	Down	374	43.2931	Mitogen-activated protein kinase	Inten	6	6
DAP_Sensitive_Time	B4FHB4	Zm00001eb397090	9.83777	4.92708	4.72983	0.000116774	0.00343215	Up	422	47.0745	Alpha-taxilin	Miss	5	0
DAP_Sensitive_Time	B4FK69	Zm00001eb400850	-1.17068	20.3044	-4.75543	0.000109917	0.00332021	Down	131	14.4403	Acyl carrier protein	Inten	6	6
DAP_Sensitive_Time	B4FRJ4	Zm00001eb395230	-1.23798	24.5831	-4.99895	6.19372e-05	0.00236055	Down	167	17.3586	Photosystem II 11 kD protein	Inten	6	6
DAP_Sensitive_Time	B4FS62	Zm00001eb373920	14.8378	10.2215	3.5112	0.00210275	0.0206486	Up	119	12.5672	DUF1677 family protein	Miss	6	1
DAP_Sensitive_Time	B4FT59	Zm00001eb397940	9.73681	10.3463	4.47595	0.000213154	0.00483584	Up	163	18.0219	17.4 kDa class I heat shock protein	Miss	6	2
DAP_Sensitive_Time	B4FUN3	Zm00001eb397280	-1.02003	22.3851	-3.14686	0.00491222	0.0346134	Down	242	27.3237	GST N-terminal domain-containing protein	Inten	6	6
DAP_Sensitive_Time	B4FVI0	Zm00001eb381210	-1.5133	19.0201	-6.68687	1.35839e-06	0.000215712	Down	471	48.7813	Aspartyl protease AED1	Inten	6	6
DAP_Sensitive_Time	B4FVV5	Zm00001eb393720	8.70665	4.7194	3.26311	0.00375422	0.0292086	Up	296	33.9089	Tobamovirus multiplication protein 3	Miss	4	0
DAP_Sensitive_Time	B4FXF5	Zm00001eb387530	12.711	9.76163	3.31703	0.00331194	0.027133	Up	286	32.0805	Nudix hydrolase 10	Miss	6	1
DAP_Sensitive_Time	B4G1L6	Zm00001eb377280	12.549	6.66829	3.99443	0.000670057	0.00989254	Up	351	39.592	DNA-repair protein XRCC1	Miss	5	0
DAP_Sensitive_Time	B6SKI7	Zm00001eb390680	13.6462	10.57	9.02372	1.24614e-08	1.34057e-05	Up	491	53.7203	Camphor resistance CrcB family protein	Miss	6	0
DAP_Sensitive_Time	B6SSU0	Zm00001eb386200	-1.10229	17.9694	-3.71602	0.00129717	0.0152102	Down	343	37.0399	NADP-dependent oxidoreductase P2	Inten	6	6
DAP_Sensitive_Time	B6T541	Zm00001eb378390	11.5523	6.73984	3.37143	0.00291746	0.025101	Up	231	25.8793	Uncharacterized protein	Miss	5	0
DAP_Sensitive_Time	B6TE26	Zm00001eb403670	5.88637	5.48809	2.94357	0.00781779	0.047281	Up	107	11.6106	Det1 complexing ubiquitin ligase	Miss	6	2
DAP_Sensitive_Time	B6TGN3	Zm00001eb394100	11.4668	14.6357	4.64407	0.000143052	0.00381778	Up	495	55.0942	Low temperature viability protein	Miss	6	2
DAP_Sensitive_Time	B6TNT9	Zm00001eb402540	8.91625	12.0765	4.6217	0.00015084	0.00389938	Up	533	56.3715	Ubiquilin-1	Miss	6	2
DAP_Sensitive_Time	B6UHT6	Zm00001eb400430	-1.12878	19.8707	-3.95025	0.000744255	0.0106475	Down	125	13.1821	DNA-directed RNA polymerase subunit beta	Inten	6	6
DAP_Sensitive_Time	B7ZXR4	Zm00001eb400020	11.1158	13.5174	4.31785	0.000310394	0.00595913	Up	578	62.4674	Heat shock 70 kDa protein 8	Miss	6	3
DAP_Sensitive_Time	B8A1E0	Zm00001eb394840	9.9411	5.68559	5.20421	3.83179e-05	0.00184838	Up	347	36.8393	Heavy metal transport/detoxification superfamily protein	Miss	6	1
DAP_Sensitive_Time	B8A2X4	Zm00001eb397870	12.7622	12.4193	5.22119	3.68313e-05	0.00182259	Up	442	50.5255	Myosin heavy chain-related	Miss	6	1
DAP_Sensitive_Time	C0HDP7	Zm00001eb384300	10.6694	8.99562	3.27352	0.00366456	0.0288061	Up	211	23.0352	DeSI-like protein	Miss	6	1
DAP_Sensitive_Time	C0HF31	Zm00001eb385600	-1.04817	19.4924	-2.92504	0.00815288	0.0485578	Down	420	45.4703	Adenine nucleotide transporter BT1 chloroplastic/mitochondrial	Inten	6	6
DAP_Sensitive_Time	C0HFM8	Zm00001eb382120	9.98634	7.95836	3.61827	0.00163419	0.0177168	Up	840	91.6287	Receptor-like serine/threonine-protein kinase	Miss	6	1
DAP_Sensitive_Time	C0P7X4	Zm00001eb403310	9.35361	4.69211	3.09357	0.00555245	0.0375889	Up	973	109.779	RNA helicase	Miss	4	0
DAP_Sensitive_Time	K7V9G4	Zm00001eb373560	13.8842	12.7324	76.6082	5.81847e-27	6.46781e-23	Up	865	90.7868	Putative DUF231 domain containing family protein	Miss	6	0
DAP_Sensitive_Time	K7VD78	Zm00001eb393250	1.48711	20.4191	8.21846	5.78298e-08	2.95404e-05	Up	974	108.771	Putative chaperone clbp family protein	Inten	6	6
DAP_Sensitive_Time	K7VFF7	Zm00001eb387780	-1.29569	25.7881	-5.22773	3.62747e-05	0.00181635	Down	233	23.76	Glutaredoxin-dependent peroxiredoxin	Inten	6	6
DAP_Sensitive_Time	K7VFN3	Zm00001eb379140	-1.31277	20.0957	-4.00329	0.000656085	0.0097762	Down	277	30.202	Haloacid dehalogenase-like hydrolase domain-containing protein Sgpp	Inten	6	6
DAP_Sensitive_Time	K7VH54	Zm00001eb383870	-1.18666	21.6548	-3.37511	0.00289249	0.0249828	Down	320	33.6588	Peroxidase	Inten	6	6
DAP_Sensitive_Time	K7VKY1	Zm00001eb392750	9.21794	11.4965	2.96028	0.00752692	0.0460987	Up	572	63.775	Transducin/WD40 repeat-like superfamily protein	Miss	6	2
DAP_Sensitive_Time	K7VL66	Zm00001eb393300	10.7835	9.05556	3.50669	0.00212516	0.0207404	Up	497	52.5889	Putative WRKY DNA-binding domain superfamily protein	Miss	5	0
DAP_Sensitive_Time	K7VN08	Zm00001eb397520	-1.62147	25.1636	-8.82339	1.81135e-08	1.53422e-05	Down	216	22.715	ATP synthase B chain	Inten	6	6
DAP_Sensitive_Time	K7VQ98	Zm00001eb371530	10.3515	17.0279	4.0683	0.00056209	0.00870221	Up	146	15.8459	Class I heat shock protein 3	Miss	6	3
DAP_Sensitive_Time	K7VU84	Zm00001eb382070	11.4383	7.08684	3.51857	0.00206664	0.0204021	Up	654	74.2433	Cryptochrome-2	Miss	5	0
DAP_Sensitive_Time	K7W0E1	Zm00001eb397020	10.3588	6.28134	3.40851	0.00267523	0.0238932	Up	598	66.9414	Phosphoinositide phosphatase SAC8	Miss	5	0
DAP_Sensitive_Time	K7W5Z1	Zm00001eb375200	1.02743	19.5743	4.86689	8.44962e-05	0.00281622	Up	557	61.6973	Putative clathrin assembly protein	Inten	6	6
DAP_Sensitive_Time	K7W963	Zm00001eb383930	11.0826	10.6616	3.08236	0.00569713	0.0381336	Up	263	28.5243	AT5g56980/MHM17_10-like protein	Miss	5	1
DAP_Sensitive_Time	P23346	Zm00001eb394700	-10.4601	20.7164	-3.09076	0.00558838	0.0376951	Down	152	15.0705	Superoxide dismutase [Cu-Zn] 4AP EC=1.15.1.1 OS=Zea mays (Maize) Name=SODCC.2 Synonyms=SOD4AP PE=2	Miss	3	6
DAP_Sensitive_Time	A0A804RTV2	Zm00001eb435170	-1.13257	28.27	-4.27205	0.000346129	0.00637015	Down	273	30.0063	Cytochrome f	Inten	6	6
DAP_Sensitive_Time	A0A804RKU6	Zm00001eb442340	11.0388	10.3703	4.13253	0.000482425	0.00788622	Up	98	10.546	Uncharacterized protein	Miss	6	1
DAP_Tolerant_Time	A0A1D6HJR7	Zm00001eb254030	-1.00259	24.1354	-5.67585	1.28955e-05	0.00265456	Down	1175	133.155	DExH-box ATP-dependent RNA helicase DExH15 chloroplastic	Inten	6	6
DAP_Tolerant_Time	A0A804NAV7	Zm00001eb147850	-1.39998	16.0398	-3.90793	0.000822981	0.0332788	Down	554	57.9963	laccase (EC 1.10.3.2)	Inten	6	6
DAP_Tolerant_Time	A0A804P3K0	Zm00001eb206010	-1.28512	17.337	-5.27848	3.22342e-05	0.00442365	Down	605	66.5389	Uncharacterized protein	Inten	6	6
DAP_Tolerant_Time	B4F8E1	Zm00001eb328450	1.42706	18.8131	8.33391	4.61673e-08	3.85201e-05	Up	209	24.5879	Arginine/serine-rich splicing factor SCL25B transcript IV (Serine/arginine-rich SC35-like splicing factor SCL33)	Inten	6	6
DAP_Tolerant_Time	B4FGM4	Zm00001eb042750	1.2308	22.1892	4.02205	0.000627456	0.0278544	Up	142	15.6478	Endothelial differentiation-related factor 1 (MBF1 transcription factor) (Multiprotein-bridging factor 1a)	Inten	6	6
DAP_Tolerant_Time	B4FNZ8	Zm00001eb095100	11.3746	11.1858	3.65636	0.00149366	0.0449114	Up	281	31.5056	KH domain-containing protein SPIN1	Miss	6	2
DAP_Tolerant_Time	B6THJ5	Zm00001eb225360	12.5925	9.55691	4.62157	0.000150884	0.0113199	Up	299	33.7049	Phosphosulfolactate synthase-related protein	Miss	5	0
DAP_Tolerant_Time	B7ZX44	Zm00001eb010150	14.6676	13.6562	4.30159	0.000322639	0.0183921	Up	653	70.3143	Hydroxyproline-rich glycoprotein family protein	Miss	6	1
DAP_Tolerant_Time	A0A060D8L1	Zm00001eb005020	10.3871	5.30768	4.90823	7.66586e-05	0.00767691	Up	587	62.1811	BEL1-like homeodomain protein 3	Miss	5	0
DAP_Tolerant_Time	A0A096PQR7	Zm00001eb009340	-1.05687	23.4713	-4.38948	0.000261778	0.0165415	Down	482	53.0522	Cytochrome P450 CYP74A19	Inten	6	6
DAP_Tolerant_Time	A0A096T2N3	Zm00001eb019050	-1.10842	19.1615	-4.04153	0.000599049	0.0269596	Down	857	95.3127	Phospholipase D	Inten	6	6
DAP_Tolerant_Time	A0A1D6JVP9	Zm00001eb010360	-11.6235	9.11024	-3.59241	0.00173695	0.0493808	Down	794	81.199	Subtilisin-like protease SBT1.6	Miss	0	5
DAP_Tolerant_Time	A0A1D6K127	Zm00001eb015240	-1.14231	18.8635	-5.44674	2.18285e-05	0.00349965	Down	670	73.7851	non-reducing end alpha-L-arabinofuranosidase	Inten	6	6
DAP_Tolerant_Time	A0A1D6K7D4	Zm00001eb021790	12.5325	13.0233	3.71345	0.00130508	0.0417933	Up	171	18.5086	Heavy metal transport/detoxification superfamily protein	Miss	6	2
DAP_Tolerant_Time	A0A1D6L313	Zm00001eb056010	2.65573	20.1677	9.8493	2.81217e-09	4.46573e-06	Up	590	63.3956	Peptidase, M50 family	Inten	6	6
DAP_Tolerant_Time	A0A1D6L3W8	Zm00001eb057010	8.44456	8.99947	4.20631	0.000404739	0.0212221	Up	250	28.1373	Bax inhibitor-1 family protein	Miss	6	2
DAP_Tolerant_Time	A0A1D6L6U6	Zm00001eb059930	1.14242	22.5969	4.3303	0.000301337	0.0176298	Up	224	25.2579	Glutathione S-transferase	Inten	6	6
DAP_Tolerant_Time	A0A804LHP0	Zm00001eb011900	4.04954	20.3188	13.3355	1.19072e-11	3.309e-08	Up	184	20.4958	SHSP domain-containing protein	Inten	6	6
DAP_Tolerant_Time	A0A804LLJ1	Zm00001eb019440	-10.2344	11.5934	-6.69434	1.33664e-06	0.000479294	Down	96	10.3606	Uncharacterized protein	Miss	1	6
DAP_Tolerant_Time	A0A804LY72	Zm00001eb044840	-1.28396	21.2198	-6.27721	3.33065e-06	0.000941583	Down	423	45.9879	Alpha-galactosidase	Inten	6	6
DAP_Tolerant_Time	B4F976	Zm00001eb011930	3.89143	19.9863	11.484	1.86153e-10	4.13854e-07	Up	159	17.8799	17.4 kDa class I heat shock protein	Inten	6	6
DAP_Tolerant_Time	B4FA79	Zm00001eb019830	-1.26353	18.9339	-4.08371	0.00054186	0.0254148	Down	157	16.431	EF-hand domain-containing protein	Inten	6	6
DAP_Tolerant_Time	B4FQ18	Zm00001eb028520	-1.21137	14.4662	-3.69001	0.00137948	0.0433456	Down	189	20.9497	Prefoldin subunit 3	Inten	6	6
DAP_Tolerant_Time	B4G1F1	Zm00001eb009170	-11.9116	6.78837	-7.76855	1.41479e-07	8.73714e-05	Down	408	45.7544	HSF-type DNA-binding domain-containing protein	Miss	0	6
DAP_Tolerant_Time	B6SWH3	Zm00001eb029470	-14.2677	7.80564	-5.38786	2.50109e-05	0.00375704	Down	690	74.8299	Lectin-like receptor kinase 7	Miss	0	6
DAP_Tolerant_Time	B6SZL4	Zm00001eb047280	-7.31802	14.2168	-3.70462	0.00133263	0.0423244	Down	375	38.5953	Metal ion binding protein	Miss	3	6
DAP_Tolerant_Time	B6T2D4	Zm00001eb042700	9.71691	9.54705	3.74738	0.00120438	0.0400835	Up	196	21.8528	Uncharacterized protein	Miss	6	2
DAP_Tolerant_Time	B6T2N0	Zm00001eb052720	11.1199	6.68503	3.86022	0.000921694	0.034903	Up	149	15.4676	DnaJ/Hsp40 cysteine-rich domain superfamily protein	Miss	5	0
DAP_Tolerant_Time	B6TY54	Zm00001eb031690	11.5024	9.48862	5.03542	5.68584e-05	0.00619645	Up	214	23.3013	Nuclear transcription factor Y subunit	Miss	6	1
DAP_Tolerant_Time	B6U032	Zm00001eb049140	-8.10483	3.00527	-20.2037	3.89344e-15	1.44265e-11	Down	353	38.4582	Mpv17 / PMP22 family protein	Miss	0	6
DAP_Tolerant_Time	B6U9S6	Zm00001eb013080	1.11438	22.6875	4.50973	0.000196725	0.0131734	Up	250	27.3706	L-ascorbate peroxidase	Inten	6	6
DAP_Tolerant_Time	B7ZZQ5	Zm00001eb061740	-7.5651	13.3227	-3.73178	0.0012497	0.0407466	Down	213	21.4381	Phytocyanin domain-containing protein	Miss	3	6
DAP_Tolerant_Time	B8A3M0	Zm00001eb054990	1.47959	23.1115	4.79987	9.89664e-05	0.00916759	Up	369	40.2017	Glutamine synthetase	Inten	6	6
DAP_Tolerant_Time	Q41815	Zm00001eb010530	16.6288	13.2517	6.91374	8.34401e-07	0.000343526	Up	240	26.3777	Heat shock protein 26	Miss	6	0
DAP_Tolerant_Time	A0A804RNP0	Zm00001eb424990	-12.4902	12.6909	-5.48834	1.98312e-05	0.00334005	Down	718	79.789	Glycoside hydrolase family 5 domain-containing protein	Miss	1	6
DAP_Tolerant_Time	A0A804RT50	Zm00001eb433610	-1.42401	21.5431	-8.30841	4.8514e-08	3.85201e-05	Down	1379	152.193	magnesium chelatase	Inten	6	6
DAP_Tolerant_Time	A0A804UM34	Zm00001eb422010	11.2891	10.0423	4.54917	0.000179145	0.012591	Up	187	22.0613	HVA22-like protein	Miss	5	0
DAP_Tolerant_Time	B6SLA2	Zm00001eb406490	10.447	8.62173	4.36283	0.000278903	0.0169629	Up	148	16.1416	AT3g10020/T22K18_16-like protein	Miss	4	0
DAP_Tolerant_Time	C0P4Q3	Zm00001eb418610	2.92431	20.9252	5.95643	6.82123e-06	0.00162225	Up	714	81.8017	Heat shock protein 90 kDa	Inten	6	6
DAP_Tolerant_Time	C4J3E2	Zm00001eb410750	-1.21868	26.0261	-5.62015	1.46486e-05	0.00278028	Down	644	72.5155	OSJNBb0028M18.1-like protein	Inten	6	6
DAP_Tolerant_Time	K7U0A8	Zm00001eb414970	-1.16526	15.9941	-4.56108	0.000174153	0.0123443	Down	261	28.3059	Haloacid dehalogenase-like hydrolase (HAD) superfamily protein	Inten	6	6
DAP_Tolerant_Time	K7U5Q1	Zm00001eb428100	10.968	7.15654	3.92108	0.000797669	0.0329601	Up	336	37.2868	Protein MULTIPLE CHLOROPLAST DIVISION SITE 1	Miss	6	1
DAP_Tolerant_Time	K7U5Y9	Zm00001eb428800	8.05069	5.15885	5.74281	1.10686e-05	0.00246077	Up	318	33.9471	Heat stress transcription factor B-2b	Miss	5	0
DAP_Tolerant_Time	K7UKR7	Zm00001eb428010	-12.5196	6.94373	-3.5875	0.00175714	0.0497214	Down	968	108.892	p-loop containing nucleoside triphosphate hydrolase superfamily protein	Miss	0	5
DAP_Tolerant_Time	A0A1D6ED43	Zm00001eb086030	-13.2924	7.4237	-3.85419	0.000934978	0.034903	Down	275	27.9164	Xanthoxin dehydrogenase	Miss	0	5
DAP_Tolerant_Time	A0A1D6EGW7	Zm00001eb090670	-12.5743	8.81648	-3.73517	0.00123971	0.0407466	Down	682	79.5776	mRNA guanylyltransferase	Miss	1	6
DAP_Tolerant_Time	A0A1D6EPD3	Zm00001eb098700	6.05466	4.17103	3.67629	0.00142497	0.0435578	Up	418	41.3946	VQ motif-containing protein	Miss	5	1
DAP_Tolerant_Time	A0A1D6F2Q8	Zm00001eb110600	12.3097	6.89041	4.58251	0.000165522	0.0120768	Up	158	18.1011	NudC domain-containing protein 2	Miss	5	0
DAP_Tolerant_Time	A0A804MHP0	Zm00001eb086220	-11.6546	13.7101	-3.65946	0.00148276	0.044911	Down	727	78.7369	Protein kinase domain-containing protein	Miss	2	6
DAP_Tolerant_Time	A0A804MJ51	Zm00001eb089840	-1.59101	17.0141	-5.95397	6.85912e-06	0.00162225	Down	290	31.1135	DUF6598 domain-containing protein	Inten	6	6
DAP_Tolerant_Time	A0A804MLH9	Zm00001eb095370	1.8644	18.2806	6.24954	3.54139e-06	0.000941583	Up	843	89.2043	Protein kinase domain-containing protein	Inten	6	6
DAP_Tolerant_Time	A0A804MMI0	Zm00001eb097580	12.0184	7.33539	3.67239	0.00143817	0.0437991	Up	815	88.402	ACT domain-containing protein	Miss	5	0
DAP_Tolerant_Time	A0A804MTS9	Zm00001eb110880	-8.76884	10.1588	-3.8532	0.000937167	0.034903	Down	153	17.1169	Early response to dehydration 15-like protein	Miss	3	6
DAP_Tolerant_Time	B4FI81	Zm00001eb095930	-9.2745	6.37384	-3.77052	0.00114016	0.0389046	Down	386	43.0346	Genetic modifier	Miss	1	6
DAP_Tolerant_Time	B4FMZ2	Zm00001eb083840	-1.25093	19.6382	-3.90777	0.000823287	0.0332788	Down	284	30.7776	Carbonic anhydrase	Inten	6	6
DAP_Tolerant_Time	B4FN51	Zm00001eb097390	1.47404	17.75	4.71894	0.00011982	0.010325	Up	303	33.1469	GrpE protein homolog	Inten	6	6
DAP_Tolerant_Time	B4FQJ5	Zm00001eb095000	12.436	7.12213	4.17411	0.00043698	0.0220794	Up	216	23.6866	Cytochrome b5 heme-binding domain-containing protein	Inten	6	6
DAP_Tolerant_Time	C0P732	Zm00001eb075450	1.96896	20.8785	9.07983	1.12323e-08	1.13507e-05	Up	580	65.1245	Hsp70-Hsp90 organizing protein 3	Inten	6	6
DAP_Tolerant_Time	C0P8J4	Zm00001eb081770	14.4991	10.4699	4.5615	0.00017398	0.0123443	Up	208	22.8316	22.0 kDa heat shock protein	Miss	5	0
DAP_Tolerant_Time	C0PH01	Zm00001eb068160	-1.04927	19.0475	-5.42773	2.28081e-05	0.00352132	Down	660	71.8731	Anti-sigma factor antagonist domain of sulfate transporter91	Inten	6	6
DAP_Tolerant_Time	A0A096QE47	Zm00001eb146080	-1.34801	18.8695	-5.15104	4.33793e-05	0.00529404	Down	844	93.9396	beta-galactosidase	Inten	6	6
DAP_Tolerant_Time	A0A1D6MFX0	Zm00001eb119940	-1.06772	19.9538	-5.59814	1.54065e-05	0.0028115	Down	386	42.54	Protein trichome birefringence-like 39	Inten	6	6
DAP_Tolerant_Time	A0A1D6MZN9	Zm00001eb139420	-9.445	6.52377	-3.68547	0.00139438	0.0434171	Down	414	44.2965	Uncharacterized protein	Miss	0	4
DAP_Tolerant_Time	A0A1D6N7I4	Zm00001eb148420	10.9305	17.8355	4.1754	0.000435636	0.0220794	Up	648	70.8435	Putative mediator of RNA polymerase II transcription subunit 37c	Miss	6	3
DAP_Tolerant_Time	A0A1D6NP15	Zm00001eb163070	11.8083	10.4318	4.16932	0.000441991	0.0222316	Up	921	95.8915	Nuclear pore complex protein NUP98A	Miss	6	1
DAP_Tolerant_Time	A0A804N0A1	Zm00001eb124950	14.7579	7.99914	4.72961	0.000116835	0.0102448	Up	188	21.258	SHSP domain-containing protein	Miss	6	0
DAP_Tolerant_Time	A0A804N0B8	Zm00001eb125070	-12.3708	6.32506	-4.87505	8.28883e-05	0.00808234	Down	430	46.4508	Putrescine hydroxycinnamoyltransferase 1	Miss	1	6
DAP_Tolerant_Time	A0A804N3I3	Zm00001eb131900	-1.06457	19.7392	-9.14958	9.87747e-09	1.09798e-05	Down	620	67.0919	shikimate dehydrogenase (NADP(+))	Inten	6	6
DAP_Tolerant_Time	A0A804N805	Zm00001eb142090	-11.4137	7.63926	-3.64648	0.00152894	0.0450813	Down	275	29.0179	AB hydrolase-1 domain-containing protein	Miss	1	6
DAP_Tolerant_Time	A0A804NC60	Zm00001eb150720	-9.53719	5.2196	-3.91555	0.000808207	0.0330295	Down	370	38.2607	Phosphoglycerate kinase	Miss	0	5
DAP_Tolerant_Time	B4F9K4	Zm00001eb121900	4.09863	20.9944	10.0571	1.95844e-09	3.62833e-06	Up	165	17.8685	17.5 kDa class II heat shock protein	Inten	6	6
DAP_Tolerant_Time	B4FJ76	Zm00001eb141670	6.36512	6.08197	3.83836	0.000970753	0.0358501	Up	113	12.1465	Uncharacterized protein	Miss	4	0
DAP_Tolerant_Time	B4FVX8	Zm00001eb124210	-13.9315	9.30298	-5.38062	2.54338e-05	0.00376963	Down	175	18.4259	Dirigent protein	Miss	1	6
DAP_Tolerant_Time	B6SIX0	Zm00001eb124940	14.3402	17.4572	5.97983	6.47099e-06	0.00159848	Up	154	17.058	16.9 kDa class I heat shock protein 1	Miss	6	2
DAP_Tolerant_Time	B8A2X5	Zm00001eb130500	-1.12809	20.4699	-4.50172	0.000200502	0.013346	Down	563	60.0935	Pectinesterase	Inten	6	6
DAP_Tolerant_Time	C0PDG3	Zm00001eb137900	1.089	20.7853	8.13249	6.84689e-08	5.074e-05	Up	813	91.1779	Heat shock protein 90-6 mitochondrial	Inten	6	6
DAP_Tolerant_Time	Q49HD9	Zm00001eb131870	-18.5783	11.5034	-4.62693	0.000148979	0.0112656	Down	372	41.3931	12-oxo-phytodienoic acid reductase	Miss	0	6
DAP_Tolerant_Time	Q84N48	Zm00001eb130860	-1.16502	15.9494	-4.64166	0.000143872	0.0110987	Down	611	68.0679	CRS2-associated factor 2, chloroplastic Chloroplastic group IIA intron splicing facilitator CRS2-associated factor 2 Precursor OS=Zea mays (Maize) Name=CAF2 PE=1	Inten	6	6
DAP_Tolerant_Time	A0A1D6QNV1	Zm00001eb203570	-1.2178	16.5126	-4.31241	0.000314439	0.0181104	Down	1084	120.484	protein-serine/threonine phosphatase	Inten	6	6
DAP_Tolerant_Time	A0A804NPS9	Zm00001eb176720	10.255	7.07543	4.52793	0.000188404	0.0127701	Up	540	59.8425	Abscisic acid 8'-hydroxylase 3	Miss	4	0
DAP_Tolerant_Time	A0A804NPT1	Zm00001eb176720	10.5487	8.37867	4.9112	7.61234e-05	0.00767691	Up	441	49.5156	Abscisic acid 8'-hydroxylase 3	Miss	4	0
DAP_Tolerant_Time	A0A804P4X2	Zm00001eb208700	-1.10074	19.0089	-5.69806	1.22577e-05	0.00258867	Down	275	29.9826	Lil3 protein	Inten	6	6
DAP_Tolerant_Time	B4FBE0	Zm00001eb196630	-1.19955	18.8201	-4.72868	0.000117093	0.0102448	Down	458	48.0644	Glycosyltransferase	Inten	6	6
DAP_Tolerant_Time	B4FI06	Zm00001eb170690	1.54383	19.0535	4.8067	9.73827e-05	0.00909669	Up	142	15.6619	MBF1 transcription factor	Inten	6	6
DAP_Tolerant_Time	B4FRF7	Zm00001eb179570	-1.05946	19.9665	-4.36726	0.000275981	0.0169492	Down	160	17.2458	ATP-dependent Clp protease adapter protein CLPS1 chloroplastic	Inten	6	6
DAP_Tolerant_Time	B4FZ50	Zm00001eb200730	-11.9423	10.8726	-3.71353	0.00130483	0.0417933	Down	324	36.0861	Cysteine-rich receptor-like protein kinase 6	Miss	1	6
DAP_Tolerant_Time	B6SRY5	Zm00001eb165630	1.05137	21.315	4.19997	0.000410895	0.0213435	Up	491	52.3402	Glycosyltransferase	Inten	6	6
DAP_Tolerant_Time	B6UC65	Zm00001eb165560	1.0749	20.5005	4.25349	0.00036176	0.0200145	Up	530	59.2657	Benzoxazinone synthesis4	Inten	6	6
DAP_Tolerant_Time	C0P590	Zm00001eb168340	-12.0097	5.68481	-3.61034	0.00166505	0.0478262	Down	293	32.6505	Bacterial hemolysin-related	Miss	0	4
DAP_Tolerant_Time	C0PGU0	Zm00001eb165620	14.2601	11.8035	3.87458	0.000890806	0.0342809	Up	542	60.3161	Benzoxazinone synthesis2	Miss	6	1
DAP_Tolerant_Time	K7TVP4	Zm00001eb178320	-1.07861	15.2364	-5.32699	2.88002e-05	0.00405244	Down	702	77.0849	NADPH--cytochrome P450 reductase	Inten	6	6
DAP_Tolerant_Time	K7TWW5	Zm00001eb172230	-14.0321	6.97013	-4.73152	0.000116309	0.0102448	Down	949	105.236	CslF6-2	Miss	0	5
DAP_Tolerant_Time	K7TZ17	Zm00001eb167530	-1.37966	19.4103	-7.81494	1.28851e-07	8.42536e-05	Down	502	52.7967	Glycosyltransferase	Inten	6	6
DAP_Tolerant_Time	K7UQ82	Zm00001eb168620	-14.4573	6.41387	-3.83489	0.000978784	0.0359174	Down	345	36.2616	Peroxidase	Miss	0	5
DAP_Tolerant_Time	O64960	Zm00001eb193940	3.42149	20.0901	9.22111	8.66312e-09	1.09798e-05	Up	218	23.8157	23.6 kDa heat shock protein mitochondrial	Miss	4	0
DAP_Tolerant_Time	P42390	Zm00001eb165610	15.9374	8.22363	7.15222	5.03604e-07	0.000233252	Up	347	36.5208	Indole-3-glycerol phosphate lyase, chloroplastic EC=4.1.2.8	Miss	6	0
DAP_Tolerant_Time	Q84TC2	Zm00001eb164860	1.30281	20.4556	4.96068	6.77617e-05	0.00715827	Up	374	41.3686	DIBOA-glucoside dioxygenase BX6 EC=1.14.11.59	Inten	6	6
DAP_Tolerant_Time	Q9SAQ3	Zm00001eb192050	-1.16934	18.2035	-4.06749	0.000563177	0.0260233	Down	263	29.3133	Proliferating cell nuclear antigen	Inten	6	6
DAP_Tolerant_Time	A0A060D7E2	Zm00001eb254990	-1.24547	16.485	-5.2185	3.70627e-05	0.00490463	Down	390	42.4332	mTERF transcription factor	Inten	6	6
DAP_Tolerant_Time	A0A1D6GGL6	Zm00001eb214330	11.9338	14.8557	3.97653	0.000699184	0.0297783	Up	145	15.3859	SWIb domain-containing protein	Miss	6	2
DAP_Tolerant_Time	A0A1D6GGX8	Zm00001eb214780	-2.36853	19.3733	-9.20693	8.89087e-09	1.09798e-05	Down	341	35.959	Cysteine protease 1	Inten	6	6
DAP_Tolerant_Time	A0A1D6GQ48	Zm00001eb222610	-12.2787	10.3153	-3.67809	0.00141891	0.0435578	Down	379	38.8808	Heavy metal-associated isoprenylated plant protein 3	Miss	0	5
DAP_Tolerant_Time	A0A1D6GW55	Zm00001eb227770	14.0961	8.41507	45.2394	3.07965e-22	1.71167e-18	Up	638	73.7193	KRR1 family protein	Miss	6	0
DAP_Tolerant_Time	A0A1D6H0C1	Zm00001eb232100	-9.20509	15.9908	-3.81222	0.00103285	0.0366809	Down	640	73.0917	Terpene cyclase/mutase family member	Miss	3	6
DAP_Tolerant_Time	A0A1D6H438	Zm00001eb236180	13.7177	5.96995	4.58073	0.000166224	0.0120768	Up	435	45.6089	Pectin lyase-like superfamily protein	Miss	5	0
DAP_Tolerant_Time	A0A1D6H5B2	Zm00001eb237960	9.19635	8.59717	4.72553	0.000117968	0.0102448	Up	1294	142.674	Phosphate regulatory homolog1	Miss	6	1
DAP_Tolerant_Time	A0A1D6HDL9	Zm00001eb247650	-11.3234	4.91928	-5.19035	3.95762e-05	0.00499919	Down	704	75.8359	Phenylalanine ammonia-lyase	Miss	0	5
DAP_Tolerant_Time	A0A804PAP3	Zm00001eb221460	-1.29782	18.3375	-4.90926	7.64719e-05	0.00767691	Down	605	65.3356	Peptide-N4-(N-acetyl-beta-glucosaminyl)asparagine amidase A	Inten	6	6
DAP_Tolerant_Time	A0A804PDL1	Zm00001eb229240	-12.8583	5.20296	-4.97549	6.54452e-05	0.00699508	Down	477	51.852	GDSL esterase/lipase EXL3	Miss	0	5
DAP_Tolerant_Time	A0A804PEH1	Zm00001eb232100	-1.10139	18.1994	-4.07564	0.000552361	0.0256906	Down	613	70.167	Terpene cyclase/mutase family member	Miss	3	6
DAP_Tolerant_Time	A0A804PID4	Zm00001eb239600	-1.04748	16.4385	-3.8878	0.000863274	0.0340289	Down	1032	111.641	Protein kinase domain-containing protein	Inten	6	6
DAP_Tolerant_Time	B4F908	Zm00001eb213020	-9.3736	4.58722	-3.80355	0.00105431	0.0371108	Down	606	66.0373	Pentatricopeptide repeat-containing protein chloroplastic	Miss	0	5
DAP_Tolerant_Time	B4F9E8	Zm00001eb257130	13.2576	15.2292	3.85294	0.00093776	0.034903	Up	171	18.3475	17.4 kDa class III heat shock protein	Miss	6	2
DAP_Tolerant_Time	B4FKY9	Zm00001eb212360	-12.5521	6.48712	-7.22631	4.31153e-07	0.000214302	Down	320	34.3961	Short-chain dehydrogenase/reductase	Miss	0	6
DAP_Tolerant_Time	B4FPQ9	Zm00001eb222340	-9.1366	9.79768	-3.61484	0.00164746	0.0474433	Down	215	23.4354	Ras-related protein RABC2a	Miss	2	6
DAP_Tolerant_Time	B4FSX7	Zm00001eb248540	-12.8353	11.075	-3.81088	0.00103615	0.0366809	Down	314	33.8657	(+)-neomenthol dehydrogenase	Miss	2	6
DAP_Tolerant_Time	B4FTW2	Zm00001eb227610	1.24326	16.8685	3.71296	0.00130662	0.0417933	Up	251	27.1798	Uncharacterized protein family (UPF0114)	Inten	6	6
DAP_Tolerant_Time	B6SRR0	Zm00001eb229800	-9.21273	11.7713	-3.76893	0.00114446	0.0389046	Down	515	55.3065	Glycerol-3-phosphate acyltransferase 8	Miss	2	6
DAP_Tolerant_Time	B6SVI8	Zm00001eb258960	-1.02451	18.4552	-6.60117	1.63583e-06	0.000519401	Down	637	69.3497	Cytochrome P450 13	Inten	6	6
DAP_Tolerant_Time	B6SZT2	Zm00001eb214110	11.6503	12.225	5.36537	2.63483e-05	0.00385378	Up	208	23.8046	CCG-binding protein 1	Miss	6	1
DAP_Tolerant_Time	B7ZZY7	Zm00001eb252990	-1.72629	20.116	-8.06909	7.75978e-08	5.39111e-05	Down	467	48.26	Aspartyl protease AED1	Inten	6	6
DAP_Tolerant_Time	C0HET9	Zm00001eb244650	-1.11201	18.9546	-6.53476	1.89044e-06	0.000567949	Down	554	60.0919	Bifunctional riboflavin biosynthesis protein RIBA 1 chloroplastic	Inten	6	6
DAP_Tolerant_Time	A0A1D6LDG1	Zm00001eb260130	10.0989	5.85639	5.21005	3.78003e-05	0.00491066	Up	129	13.5108	Seed maturation protein	Miss	5	0
DAP_Tolerant_Time	A0A1D6LXE6	Zm00001eb280950	-1.33349	19.2037	-4.14552	0.000467741	0.0229049	Down	483	52.0139	Glycosyltransferase	Inten	6	6
DAP_Tolerant_Time	A0A804PYU0	Zm00001eb284490	-12.0304	8.94117	-3.61736	0.00163769	0.0474077	Down	252	29.409	CRAL-TRIO domain-containing protein	Miss	1	6
DAP_Tolerant_Time	B4F957	Zm00001eb279780	1.04963	21.1267	4.77709	0.000104435	0.00959417	Up	377	40.754	Glycine-rich protein	Inten	6	6
DAP_Tolerant_Time	B4FT54	Zm00001eb295770	1.02056	19.6315	7.25791	4.0361e-07	0.000213644	Up	362	38.6514	HSP40/DnaJ peptide-binding protein	Inten	6	6
DAP_Tolerant_Time	B6TV55	Zm00001eb283450	2.02415	22.7298	4.20919	0.000401978	0.0211772	Up	293	32.0895	Stem 28 kDa glycoprotein	Inten	6	6
DAP_Tolerant_Time	B6U4I4	Zm00001eb281210	10.3785	7.82743	5.03656	5.67063e-05	0.00619645	Up	584	65.1807	65-kDa microtubule-associated protein 1	Miss	4	0
DAP_Tolerant_Time	B8Y6I0	Zm00001eb274840	-1.13377	18.3756	-4.54429	0.00018123	0.012591	Down	786	86.2232	Pentatricopeptide repeat-containing protein 10, chloroplastic	Inten	6	6
DAP_Tolerant_Time	C0PDC7	Zm00001eb293780	1.01949	21.81	6.72264	1.25736e-06	0.000465894	Up	912	101.117	Chaperone protein ClpB1	Inten	6	6
DAP_Tolerant_Time	C4J0N7	Zm00001eb273440	-1.11892	19.3409	-4.94502	7.03028e-05	0.00730361	Down	484	52.3614	Oryzain alpha chain	Inten	6	6
DAP_Tolerant_Time	C4J6L3	Zm00001eb296050	-1.18684	19.2514	-5.69504	1.23425e-05	0.00258867	Down	661	73.2525	16S rRNA processing protein RimM family	Inten	6	6
DAP_Tolerant_Time	A0A1D6HSP3	Zm00001eb300480	-1.4284	19.2592	-4.8543	8.70421e-05	0.00831618	Down	248	28.4551	Uncharacterized protein	Inten	6	6
DAP_Tolerant_Time	A0A1D6I1D8	Zm00001eb309070	11.9994	8.4674	4.35981	0.000280917	0.0169629	Up	917	99.8327	Homoserine dehydrogenase	Miss	6	1
DAP_Tolerant_Time	A0A1D6I3X6	Zm00001eb311990	16.4965	11.1188	7.08254	5.83205e-07	0.000259316	Up	160	17.4556	17.4 kDa class III heat shock protein	Miss	5	0
DAP_Tolerant_Time	A0A1D6I4T7	Zm00001eb313660	9.79032	5.73123	4.65175	0.000140472	0.0110987	Up	530	58.1901	AAA-ATPase	Miss	6	1
DAP_Tolerant_Time	A0A1D6I6T8	Zm00001eb316410	1.06184	21.6693	6.97047	7.39469e-07	0.000316152	Up	699	80.2732	Heat shock protein 90-2	Inten	6	6
DAP_Tolerant_Time	A0A1D6IAN3	Zm00001eb320540	-11.3917	11.2581	-4.16481	0.00044676	0.0222699	Down	541	58.1333	Putative anion transporter 6 chloroplastic	Miss	1	6
DAP_Tolerant_Time	A0A1D6ICC2	Zm00001eb322130	-14.3442	6.44787	-5.54138	1.75517e-05	0.00304852	Down	1025	116.19	Disease resistance protein RPM1	Miss	1	6
DAP_Tolerant_Time	A0A1D6IKI2	Zm00001eb328390	-1.18067	21.6457	-3.65601	0.00149489	0.0449114	Down	267	28.1019	RNA binding protein 1	Inten	6	6
DAP_Tolerant_Time	A0A1D6IN03	Zm00001eb330500	-12.6876	9.41824	-3.83201	0.000985499	0.0359174	Down	605	64.8255	Pectinesterase	Miss	1	6
DAP_Tolerant_Time	A0A1D6INR0	Zm00001eb330900	1.83275	19.3417	6.59876	1.64442e-06	0.000519401	Up	264	29.2734	Stress responsive protein	Inten	6	6
DAP_Tolerant_Time	A0A804QB76	Zm00001eb319660	-1.05515	20.5615	-4.67703	0.000132311	0.0109759	Down	276	30.2155	Inactive purple acid phosphatase 29	Inten	6	6
DAP_Tolerant_Time	A0A804QCD3	Zm00001eb316180	-11.9544	5.02942	-5.03944	5.63244e-05	0.00619645	Down	808	85.8452	Subtilisin-like protease SBT5.3	Miss	0	5
DAP_Tolerant_Time	A0A804QG64	Zm00001eb325930	-1.09652	19.201	-4.85192	8.75308e-05	0.00831618	Down	326	33.4835	Peroxidase	Inten	6	6
DAP_Tolerant_Time	B4F8P0	Zm00001eb329730	-1.41443	18.0079	-5.43645	2.23529e-05	0.00349965	Down	450	46.6448	Eukaryotic aspartyl protease family protein	Inten	6	6
DAP_Tolerant_Time	B4FIC9	Zm00001eb300630	12.9553	4.81109	5.14992	4.34931e-05	0.00529404	Up	351	37.1889	Putative carboxylesterase 15	Miss	5	0
DAP_Tolerant_Time	B4FQA5	Zm00001eb301680	-1.05356	22.0808	-3.59519	0.00172558	0.0491833	Down	244	24.8925	Histone1a	Inten	6	6
DAP_Tolerant_Time	B4G0W4	Zm00001eb305670	-16.2369	11.0334	-5.0962	4.93127e-05	0.00583149	Down	166	17.5536	Transmembrane protein 97	Miss	1	6
DAP_Tolerant_Time	B6SRG3	Zm00001eb318610	2.20796	19.5226	7.41647	2.90383e-07	0.000169889	Up	123	12.7048	Uncharacterized protein	Inten	6	6
DAP_Tolerant_Time	B6TF92	Zm00001eb330890	1.44188	21.3093	4.35256	0.000285799	0.0170804	Up	205	22.9444	Stress responsive protein	Inten	6	6
DAP_Tolerant_Time	C0PNW8	Zm00001eb321000	-1.34013	17.1524	-3.99683	0.000666237	0.028705	Down	367	38.1765	LysM domain-containing GPI-anchored protein 2	Inten	6	6
DAP_Tolerant_Time	A0A1D6G7A2	Zm00001eb365850	-17.1687	5.37992	-66.3405	1.14283e-25	1.27038e-21	Down	862	93.2155	Receptor-like serine/threonine-protein kinase	Miss	0	6
DAP_Tolerant_Time	A0A804QL86	Zm00001eb335070	-1.1564	22.9357	-3.7514	0.00119297	0.0399428	Down	327	36.7645	Aspergillus nuclease S1	Inten	6	6
DAP_Tolerant_Time	A0A804QMS1	Zm00001eb342730	8.83645	8.68627	3.60177	0.00169902	0.0485509	Up	532	59.438	ENTH domain-containing protein	Miss	6	2
DAP_Tolerant_Time	A0A804QPP4	Zm00001eb347850	-1.64482	19.4051	-5.30974	2.99761e-05	0.00416518	Down	542	57.3578	Acetyltransferase	Inten	6	6
DAP_Tolerant_Time	A0A804QT87	Zm00001eb351560	11.7772	11.8487	3.6815	0.00140753	0.0434614	Up	357	40.1353	Gamma-glutamylcyclotransferase	Miss	6	2
DAP_Tolerant_Time	B4FRA9	Zm00001eb332500	8.98826	8.13155	4.19614	0.000414661	0.0214389	Up	344	37.8625	Rhomboid domain containing 1	Miss	5	0
DAP_Tolerant_Time	B6THW9	Zm00001eb337020	10.784	5.17932	3.64758	0.00152495	0.0450813	Up	344	37.9082	Syntaxin-32	Miss	4	0
DAP_Tolerant_Time	B6UCE2	Zm00001eb338290	-1.13551	16.1601	-4.69471	0.00012689	0.0106307	Down	587	62.2048	Peptide-N4-(N-acetyl-beta-glucosaminyl)asparagine amidase A protein	Inten	6	6
DAP_Tolerant_Time	C4J410	Zm00001eb368000	2.95473	22.544	4.9026	7.76816e-05	0.0077099	Up	648	70.8816	Heat shock 70 kDa protein	Inten	6	6
DAP_Tolerant_Time	K7VKS0	Zm00001eb360800	1.03539	21.0068	4.6178	0.00015224	0.0113199	Up	502	56.7185	phosphoethanolamine N-methyltransferase	Inten	6	6
DAP_Tolerant_Time	P24632	Zm00001eb337690	11.7516	17.6643	3.58625	0.00176234	0.0497214	Up	164	17.7992	17.8 kDa class II heat shock protein OS=Zea mays (Maize) PE=2	Miss	6	3
DAP_Tolerant_Time	A0A804R008	Zm00001eb375030	-15.1158	8.09997	-3.81761	0.00101974	0.0366809	Down	560	59.6021	Heparanase-like protein 3	Miss	0	5
DAP_Tolerant_Time	A0A804R009	Zm00001eb383200	1.36576	19.3676	6.09678	4.97713e-06	0.0012574	Up	90	9.60005	Uncharacterized protein	Inten	6	6
DAP_Tolerant_Time	A0A804R1T9	Zm00001eb379060	9.20868	5.02072	3.81354	0.00102963	0.0366809	Up	277	30.1082	Uncharacterized protein	Miss	5	0
DAP_Tolerant_Time	A0A804R5S9	Zm00001eb381590	-1.82513	16.3743	-8.52544	3.18953e-08	2.95457e-05	Down	520	55.7195	PDZ domain-containing protein	Inten	6	6
DAP_Tolerant_Time	A0A804R9A9	Zm00001eb399330	13.0542	7.05755	4.56061	0.000174348	0.0123443	Up	170	19.4853	AP complex subunit sigma	Miss	3	0
DAP_Tolerant_Time	B4F9J1	Zm00001eb385210	-1.00907	21.86	-4.05843	0.000575443	0.0262157	Down	722	78.6879	Beta-galactosidase	Inten	6	6
DAP_Tolerant_Time	B4FLE3	Zm00001eb392300	1.56528	20.2604	3.7393	0.00122764	0.0406144	Up	176	19.8245	Co-chaperone protein p23	Inten	6	6
DAP_Tolerant_Time	B4FSL7	Zm00001eb391450	-12.5747	4.98433	-5.45929	2.1205e-05	0.00349463	Down	282	30.542	Beta-expansin 1a	Miss	0	5
DAP_Tolerant_Time	B4FT59	Zm00001eb397940	14.4789	10.3463	6.65586	1.45272e-06	0.000489345	Up	163	18.0219	17.4 kDa class I heat shock protein	Miss	6	0
DAP_Tolerant_Time	B4FUR4	Zm00001eb383330	-1.25336	18.4998	-3.88523	0.000868566	0.0341165	Down	397	43.0711	GDSL esterase/lipase	Inten	6	6
DAP_Tolerant_Time	B4FVI0	Zm00001eb381210	-1.30284	19.0201	-5.75691	1.07189e-05	0.00243165	Down	471	48.7813	Aspartyl protease AED1	Inten	6	6
DAP_Tolerant_Time	B4G155	Zm00001eb397010	-9.19355	4.79959	-4.06499	0.000566539	0.0260233	Down	391	43.0991	Uncharacterized protein	Miss	1	5
DAP_Tolerant_Time	B6SSU0	Zm00001eb386200	-1.37774	17.9694	-4.64464	0.000142858	0.0110987	Down	343	37.0399	NADP-dependent oxidoreductase P2	Inten	6	6
DAP_Tolerant_Time	B7ZXR4	Zm00001eb400020	18.9612	13.5174	7.36532	3.22804e-07	0.000179414	Up	578	62.4674	Heat shock 70 kDa protein 8	Miss	6	0
DAP_Tolerant_Time	K7V5I3	Zm00001eb373030	-11.2726	11.5212	-4.56713	0.000171673	0.0123443	Down	373	41.5925	12-oxo-phytodienoic acid reductase2	Miss	1	6
DAP_Tolerant_Time	K7VHU4	Zm00001eb384870	8.91225	8.19984	3.58696	0.00175939	0.0497214	Up	264	29.0623	DUF1685 family protein	Miss	5	0
DAP_Tolerant_Time	K7VQ25	Zm00001eb402440	1.1248	14.6431	6.29901	3.1737e-06	0.000928392	Up	260	28.1215	Uncharacterized protein	Inten	6	6
DAP_Tolerant_Time	K7W6D2	Zm00001eb376390	10.7073	4.82859	4.6937	0.000127194	0.0106307	Up	384	41.9233	Splicing factor 45	Miss	5	0
DAP_Tolerant_Time	K7W7S3	Zm00001eb379590	-8.61003	10.9741	-3.85246	0.000938826	0.034903	Down	310	32.4427	RING-type E3 ubiquitin transferase	Miss	2	6
DAP_Tolerant_Time	K7W963	Zm00001eb383930	14.876	10.6616	4.13739	0.000476878	0.0231484	Up	263	28.5243	AT5g56980/MHM17_10-like protein	Miss	6	1

## Sheet: Table.S3
Table A3 KEGG enrichment analysis results for differentially abundant proteins (DAPs) of the Inten-type in all comparison groups
Compare_group	Type	category	subcategory	ID	Description	GeneRatio	BgRatio	RichFactor	FoldEnrichment	zScore	pvalue	p.adjust	qvalue	geneID	Count
DAP_Tolerant_Time	Up	Genetic Information Processing	Folding, sorting and degradation	zma04141	Protein processing in endoplasmic reticulum	7/13	284/9615	0.0246479	18.23	10.8448	2.68637e-08	3.76091e-07	2.54498e-07	103634220/100191552/100196928/542723/100286003/100272368/100501536	7
DAP_Tolerant_Time	Up	Metabolism	Biosynthesis of other secondary metabolites	zma00402	Benzoxazinoid biosynthesis	2/13	16/9615	0.125	92.4519	13.4705	0.000200361	0.00140253	0.000949078	100382554/541977	2
DAP_Tolerant_Time	Up	Metabolism	Biosynthesis of other secondary metabolites	zma00999	Biosynthesis of various plant secondary metabolites	2/13	77/9615	0.025974	19.2108	5.90321	0.00466343	0.0167017	0.0113019	100382554/541977	2
DAP_Tolerant_Time	Up	Organismal Systems	Environmental adaptation	zma04626	Plant-pathogen interaction	3/13	264/9615	0.0113636	8.40472	4.48874	0.00477193	0.0167017	0.0113019	100196928/100286003/100272368	3
DAP_Tolerant_Time	Up	Metabolism	Metabolism of other amino acids	zma00480	Glutathione metabolism	2/13	120/9615	0.0166667	12.3269	4.59407	0.011013	0.0308363	0.0208667	542734/100285887	2
DAP_Sensitive_Time	Up	Genetic Information Processing	Folding, sorting and degradation	zma04141	Protein processing in endoplasmic reticulum	6/15	284/9615	0.0211268	13.5423	8.48072	2.51905e-06	4.28238e-05	2.65163e-05	103634220/100191552/100196928/542723/100286003/100272368	6
DAP_Sensitive_Time	Down	Metabolism	Energy metabolism	zma00196	Photosynthesis - antenna proteins	12/77	27/9615	0.444444	55.4978	25.478	4.49237e-19	1.8868e-17	1.6078e-17	100284001/100281879/542321/100216729/100273752/542716/100280410/542320/100283212/100281791/100282512/542478	12
DAP_Sensitive_Time	Down	Metabolism	Energy metabolism	zma00195	Photosynthesis	16/77	146/9615	0.109589	13.6844	13.876	2.15271e-14	4.52069e-13	3.85222e-13	100282043/845171/100283848/100285458/100273026/100281924/103625835/100273354/100191684/541685/100284505/100273120/100284847/100286020/100192779/100281235	16
DAP_Sensitive_Time	Down	Metabolism	Energy metabolism	zma00190	Oxidative phosphorylation	11/77	267/9615	0.0411985	5.14446	6.17068	8.11e-06	0.00011354	9.67508e-05	100283425/100384355/845171/100282544/100281924/100272927/100383920/100284505/100272302/100283003/100282353	11
DAP_Interaction	Up	Metabolism	Energy metabolism	zma00196	Photosynthesis - antenna proteins	3/8	27/9552	0.111111	132.667	19.8349	1.11743e-06	1.22918e-05	9.40997e-06	542321/100273752/100281791	3
DAP_Interaction	Up	Metabolism	Energy metabolism	zma00195	Photosynthesis	3/8	146/9552	0.0205479	24.5342	8.29619	0.000185196	0.00101858	0.000779772	541685/542279/100192779	3
DAP_Interaction	Down	Metabolism	Amino acid metabolism	zma00360	Phenylalanine metabolism	2/12	35/9552	0.0571429	45.4857	9.35073	0.000841281	0.0109367	0.00797003	100273579/103627433	2
DAP_Interaction	Down	Metabolism	Biosynthesis of other secondary metabolites	zma00940	Phenylpropanoid biosynthesis	3/12	208/9552	0.0144231	11.4808	5.42	0.00193638	0.0125865	0.00917235	100273579/103627433/100272801	3
DAP_Interaction	Down	Metabolism	Biosynthesis of other secondary metabolites	zma00944	Flavone and flavonol biosynthesis	1/12	6/9552	0.166667	132.667	11.4415	0.00751602	0.0325694	0.0237348	100192114	1
DAP_Day0_Tolerant_vs_Sensitive	Up	Metabolism	Biosynthesis of other secondary metabolites	zma00944	Flavone and flavonol biosynthesis	1/6	6/9615	0.166667	267.083	16.2908	0.00373928	0.0263876	0.00347206	100192114	1
DAP_Day0_Tolerant_vs_Sensitive	Up	Metabolism	Biosynthesis of other secondary metabolites	zma00940	Phenylpropanoid biosynthesis	2/6	208/9615	0.00961538	15.4087	5.2495	0.00659691	0.0263876	0.00347206	100191153/100273579	2
DAP_Day0_Tolerant_vs_Sensitive	Up	Metabolism	Metabolism of terpenoids and polyketides	zma00909	Sesquiterpenoid and triterpenoid biosynthesis	1/6	16/9615	0.0625	100.156	9.91872	0.00994553	0.0265214	0.00348966	100274033	1
DAP_Day0_Tolerant_vs_Sensitive	Up	Metabolism	Biosynthesis of other secondary metabolites	zma00950	Isoquinoline alkaloid biosynthesis	1/6	22/9615	0.0454545	72.8409	8.42936	0.0136538	0.0273076	0.0035931	103641120	1
DAP_Day0_Tolerant_vs_Sensitive	Up	Metabolism	Amino acid metabolism	zma00360	Phenylalanine metabolism	1/6	35/9615	0.0285714	45.7857	6.63253	0.0216487	0.0346378	0.00455761	100273579	1
DAP_Day0_Tolerant_vs_Sensitive	Up	Metabolism	Amino acid metabolism	zma00350	Tyrosine metabolism	1/6	43/9615	0.0232558	37.2674	5.95578	0.0265417	0.0353889	0.00465643	103641120	1
DAP_Day0_Tolerant_vs_Sensitive	Up	Metabolism	Metabolism of terpenoids and polyketides	zma00900	Terpenoid backbone biosynthesis	1/6	71/9615	0.0140845	22.5704	4.55839	0.043507	0.0497222	0.0065424	100274033	1
DAP_Day0_Tolerant_vs_Sensitive	Down	Metabolism	Energy metabolism	zma00196	Photosynthesis - antenna proteins	3/25	27/9615	0.111111	42.7333	11.087	4.35905e-05	0.0013949	0.000917694	542321/100216729/100273752	3
